# Supplementary material for: Whole-transcriptome analysis delineates the human placenta gene network and its associations with fetal growth
Source: BMC Genomics. 2017 Jul 10;18:520. doi: 10.1186/s12864-017-3878-0 (PMC5502484; doi:10.1186/s12864-017-3878-0)
Supplement: Supplementary file 3 — Gene loadings in placental gene coexpression network. Genes loading into separate modules are listed. Additionally the correlation between genes and module eigengenes are indicated. (CSV 2815 kb) [file 12864_2017_3878_MOESM3_ESM.csv]

Gene	Module	kME_salmon	kME_turquoise	kME_red	kME_green	kME_purple	kME_magenta	kME_cyan	kME_grey60	kME_black	kME_tan	kME_brown	kME_greenyellow	kME_lightcyan	kME_blue	kME_pink	kME_yellow	kME_midnightblue	kME_grey
ISG15	black	0.077319458	0.273564065	-0.054862037	0.099451625	-0.043585641	0.498089239	0.365145469	0.043362874	0.74071281	0.76835031	-0.398118574	-0.19153484	-0.019724406	0.212802763	0.059374335	-0.262350769	-0.382118307	-0.275047862
C1orf159	black	-0.088663069	-0.147726088	-0.077102066	0.004574758	0.085226682	-0.170912737	-0.088202898	0.015131225	-0.327792514	-0.193812523	0.225024131	0.179140935	-0.032236685	-0.137947859	0.024627759	0.137456893	0.217330399	0.191792906
KCNAB2	black	0.129657307	0.032306917	-0.144383398	-0.061389345	-0.124941694	0.247857685	0.122383932	0.155751941	0.701902754	0.438012918	-0.275688142	-0.239274066	-0.038431601	0.35164196	0.086185463	-0.032135981	-0.198574488	-0.342244324
SPSB1	black	0.161687034	0.163574831	0.019833254	0.025244435	-0.194450745	0.270987686	0.177104436	-0.01105579	0.656136115	0.494546854	-0.374613236	-0.274389347	0.197289665	0.317237847	-0.003892458	-0.15114216	-0.394988111	-0.38845243
PIK3CD	black	-0.070930298	-0.139423821	-0.220852934	-0.190613605	-0.354830332	0.16928802	-0.039029362	0.323122675	0.755467826	0.415884502	-0.061404981	-0.146007116	0.122458429	0.50821321	-0.012972011	0.002801422	-0.312219404	-0.463318173
AGTRAP	black	0.03818337	0.525285926	0.179110241	0.127503124	0.136956314	0.564264177	0.458021474	0.100622763	0.642999945	0.441200995	-0.603583925	-0.381199894	0.036931089	0.009673707	0.090357453	-0.37661011	-0.371583053	-0.101434657
WNT4	black	0.025059222	0.075606111	-0.030560118	-0.027370722	-0.088547042	0.175941175	0.106323365	-0.234136045	0.313532665	0.358153805	-0.050572658	-0.037217691	-0.03979478	-0.021063394	0.036145164	-0.070213966	-0.20531222	-0.033089313
C1QA	black	0.050361987	0.48440996	0.100216881	0.123275515	0.070536008	0.649687513	0.492428018	0.159255276	0.90353566	0.44151143	-0.65226998	-0.403617257	0.103536269	0.250128435	0.130312398	-0.361050829	-0.453909537	-0.259219085
C1QC	black	0.035534366	0.264075258	-0.068695762	0.011810729	-0.051300854	0.540791642	0.345755956	0.147332593	0.938020397	0.470641247	-0.510927055	-0.357711094	0.139407671	0.428387458	0.146120819	-0.197883721	-0.384010002	-0.359558576
C1QB	black	0.04194402	0.326274733	-0.023496749	0.047532961	-0.020550771	0.579540687	0.38822599	0.154058659	0.936201328	0.489455438	-0.512704301	-0.336962618	0.108059374	0.337430053	0.116125397	-0.264311109	-0.4132182	-0.364536838
RPS6KA1	black	0.141269174	0.31028091	0.102260211	0.011557812	-0.097913734	0.397487086	0.244059341	0.16627435	0.763472198	0.63840855	-0.403934406	-0.314363215	0.055064555	0.138939791	-0.056151543	-0.331581602	-0.409481212	-0.401494604
FGR	black	0.200799509	0.069859447	-0.064109105	-0.041257539	-0.095183285	0.242988003	0.089253539	0.426098478	0.575827974	0.247176498	-0.145978122	-0.155775847	0.059691631	0.188450897	-0.067150927	-0.149415263	-0.20013826	-0.452252841
C1orf38	black	0.246917891	0.095308822	-0.079786337	-0.039877642	-0.151790959	0.296928504	0.131501674	0.307725024	0.751471953	0.349782784	-0.243965254	-0.221086948	0.066633555	0.310371747	-0.032175391	-0.173133646	-0.302217223	-0.50757328
PTAFR	black	0.19094667	0.325790746	0.186230923	0.058393079	-0.014283924	0.307661725	0.206034064	0.240941882	0.727805236	0.205476827	-0.52985475	-0.405326675	0.013810236	0.233736351	0.009680653	-0.266902423	-0.306752989	-0.294581765
LAPTM5	black	0.015421453	0.11440871	-0.185875296	-0.043334124	-0.066286359	0.450011836	0.267981415	0.26945029	0.889703006	0.390881675	-0.412694917	-0.312984828	0.107659908	0.511028748	0.195346673	-0.06082483	-0.263887333	-0.357168408
TCEANC2	black	-0.030857687	-0.100207217	0.119683535	-0.131886227	0.105909946	-0.318255631	-0.25522454	-0.186724469	-0.37944778	-0.278955359	0.048008198	-0.124352801	0.048650275	-0.093794035	0.086636297	0.231893069	0.329226404	0.277357125
IL12RB2	black	-0.067392606	0.051710326	-0.099445515	-0.162202447	-0.140474542	0.298011978	0.069623429	0.150346736	0.612466942	0.22374326	-0.277123912	-0.307697578	0.18081906	0.469105668	0.111961244	-0.016488457	-0.257514306	-0.290459693
IFI44L	black	0.150918151	-0.062154585	-0.147180539	-0.095812518	-0.259129341	0.135505092	0.00564885	-0.023690075	0.660866598	0.448483258	-0.178341682	-0.204489891	-0.097072219	0.458356498	0.004543946	-0.017875052	-0.243964679	-0.379715016
RBMXL1	black	0.242468623	-0.081599012	0.003117132	0.426326195	0.162102806	-0.301671981	0.129430411	-0.06940317	-0.365217373	-0.322298507	0.009833019	0.316625771	-0.066646738	-0.136027535	0.079769634	0.115874853	0.251655455	0.180386489
GBP1	black	0.1448182	0.071795665	-0.070783509	-0.114524031	-0.087593683	0.229831792	0.069699798	0.087306882	0.51496814	0.341070146	-0.216256524	-0.282247014	0.102748329	0.234461174	0.046055319	-0.03564871	-0.145066262	-0.289925535
GBP5	black	0.001272207	0.057105903	-0.022638262	0.030190534	-0.165694358	0.162595077	0.105547277	0.158262466	0.593792562	0.304076526	-0.159101582	-0.092244719	-0.018033755	0.206438486	-0.054213359	-0.142346383	-0.265519611	-0.250524876
SLC25A24	black	-0.030853144	-0.02046624	-0.226921719	0.149323603	-0.106542177	0.256190138	0.247943869	0.107012289	0.487838938	0.328296443	-0.231556443	-0.049821451	0.144573395	0.425190651	0.113295188	-0.00673858	-0.189060874	-0.228119956
PROK1	black	0.120273031	0.141875449	0.024662793	0.021442786	-0.203203868	0.22106197	0.131964424	0.095762951	0.588435804	0.350696738	-0.331594409	-0.250712869	0.002129429	0.316302886	-0.029686654	-0.163396491	-0.357781778	-0.363973254
CD53	black	0.177333872	0.527100429	0.334751592	0.067746896	0.083222412	0.426617493	0.271372015	0.20861901	0.68950385	0.315693481	-0.531147546	-0.402753631	-0.15785969	-0.054307148	-0.099711983	-0.484150149	-0.387756348	-0.268582994
CHI3L2	black	0.158189765	0.401738057	0.276789571	0.009617908	-0.141193638	0.322134853	0.158865706	0.084348147	0.682571193	0.498489987	-0.403797939	-0.329100292	0.001011718	-0.006310772	-0.166595586	-0.420653993	-0.478229723	-0.335652417
ADORA3	black	0.121322672	0.398102317	0.112138607	-0.013242488	0.027983963	0.54011672	0.288195834	0.160111116	0.7934041	0.408223338	-0.507809855	-0.424064228	0.042246813	0.207090816	0.036437487	-0.323037011	-0.381126706	-0.372368286
PLEKHO1	black	-0.071607173	0.04709946	-0.256937917	-0.057675973	-0.117470392	0.447994312	0.259848175	0.201190059	0.814565999	0.352091562	-0.312182123	-0.235348883	0.144910287	0.532762096	0.183667319	-0.034262878	-0.280086824	-0.308703638
CTSS	black	0.058755667	0.218324096	-0.052422997	-0.128088806	-0.081879947	0.49545325	0.212187433	0.312752303	0.92290032	0.483947904	-0.406351253	-0.398816816	0.066360952	0.368068183	0.083070339	-0.183311305	-0.351995337	-0.408902083
CTSK	black	-0.08988303	-0.03739977	-0.068502182	-0.192082269	-0.361381408	0.150026197	-0.080045923	0.034420864	0.620028689	0.453240196	0.017762096	-0.103220188	0.095275019	0.273285418	-0.14436538	-0.144786664	-0.418579028	-0.376357063
S100A8	black	0.243817273	0.39304818	0.185578468	0.052464379	0.175708809	0.420782772	0.249785034	0.482587923	0.521457554	0.176799405	-0.355826514	-0.251371345	-0.026545359	-0.066196252	-0.041628198	-0.345853139	-0.211107335	-0.317678857
S100A4	black	0.11336026	0.270749667	-0.030305281	-0.075639777	-0.152524575	0.542564396	0.234498266	0.186754467	0.788442962	0.720990498	-0.344449314	-0.311046219	0.139461329	0.242799436	-0.027800751	-0.280115901	-0.476326363	-0.418127793
IL6R	black	0.121121971	0.145604481	0.190395457	0.063119953	-0.242200438	0.009388414	0.007693234	0.108450856	0.479482912	0.163700492	-0.272959058	-0.204478932	0.000952704	0.150589099	-0.171106276	-0.219949189	-0.336078396	-0.336647878
MNDA	black	0.235659751	0.311384566	0.140379648	-0.015320936	-0.030239525	0.376985064	0.185247458	0.389469342	0.737791136	0.299822193	-0.401851671	-0.342954196	0.029479876	0.163990261	-0.051099286	-0.303388086	-0.337555206	-0.409439341
PEA15	black	0.186972114	0.026717247	-0.047507138	0.172042619	-0.24568812	0.075950672	0.139271253	0.023419983	0.487456432	0.552731206	-0.197029191	-0.014422328	0.035260689	0.283306876	-0.12262073	-0.173837247	-0.309002017	-0.474221233
CD84	black	-0.063783986	0.037617836	-0.121250816	-0.156287273	-0.211096784	0.298932593	0.073555475	0.212252892	0.800118842	0.394669446	-0.291787486	-0.319943228	0.206011865	0.495336471	0.086645814	-0.044092438	-0.302436445	-0.361316762
ADAMTS4	black	0.144964677	0.102369891	-0.038603904	-0.061890632	-0.21642594	0.251307847	0.102694803	0.050080886	0.718609779	0.513815266	-0.280678507	-0.263069776	-0.021104031	0.333156204	0.000960821	-0.129988578	-0.344277926	-0.374474914
FCER1G	black	0.126714721	0.40821239	0.13848277	0.043385785	0.013929715	0.507229713	0.305060222	0.219988246	0.83545673	0.37653614	-0.528951637	-0.3839569	0.094450493	0.203062492	0.00796743	-0.356553344	-0.405761659	-0.382652344
FCGR2A	black	0.164188085	0.147344009	-0.08114909	0.000749375	-0.110689711	0.372904611	0.210142296	0.264821272	0.794606812	0.348028456	-0.406597468	-0.301168055	0.091906835	0.466927458	0.058611052	-0.158180803	-0.325441105	-0.45767095
FCGR3A	black	0.083979843	0.269206236	-0.005715504	0.033758262	-0.000358342	0.457674617	0.305843156	0.108387384	0.81983149	0.384035548	-0.425196953	-0.300006431	0.059343447	0.247352025	0.089535091	-0.236879148	-0.310800075	-0.311931295
FCGR3B	black	0.24399104	0.038173989	0.028643625	-0.024235551	-0.009220172	0.067782002	-0.009777921	0.359198583	0.272287385	-0.0007152	-0.06307471	-0.090286762	-0.038309008	0.057969169	-0.072879353	-0.083095083	-0.042806819	-0.269819758
DPT	black	0.03097011	0.101427487	-0.116654487	-0.0966705	-0.044160471	0.342960048	0.152666554	0.180525368	0.526534184	0.305420937	-0.284643037	-0.294157677	0.12392121	0.345523435	0.130148353	-0.025980349	-0.199823341	-0.246736958
SELL	black	0.214665635	0.181195468	0.009773787	0.005698565	0.217058245	0.254934502	0.191075477	0.34274474	0.425829332	0.109967854	-0.342304665	-0.288361742	-0.086781855	0.114165262	0.175113538	-0.02707827	0.068433988	-0.112087512
LHX4	black	1.14E-06	-0.312944184	-0.233868152	0.030956732	0.038358892	-0.275216723	-0.094761637	-0.119796065	-0.48262431	0.018574381	0.389768599	0.356398674	-0.016646217	-0.149575139	0.063777328	0.256927613	0.263597812	0.161595154
RGS16	black	0.250398273	0.119705938	-0.045176021	-0.01105337	-0.166365292	0.283789731	0.126403372	0.148422747	0.595930582	0.449988656	-0.318765305	-0.271799267	0.13351078	0.345594137	0.006093457	-0.126326316	-0.309378272	-0.413873999
PTGS2	black	0.169976258	-0.098536121	-0.188276189	0.01729171	-0.222177436	0.119657624	0.057069243	0.302698478	0.455575094	0.377628179	-0.065576841	-0.017924748	0.047277345	0.335302041	-0.021856473	-0.008687614	-0.219195165	-0.396596973
RGS1	black	0.122772752	0.328744173	0.064651047	0.131748641	-0.009091658	0.429575767	0.352665023	0.167744525	0.732982179	0.548118766	-0.382180927	-0.166296703	-0.033783391	0.061146204	-0.004650164	-0.338232495	-0.396952286	-0.309413077
RGS2	black	-0.092877646	0.079008133	-0.265226455	-0.047155181	0.082266749	0.443349594	0.320145061	0.399396325	0.591375287	0.36676288	-0.280468026	-0.216160766	0.003401164	0.290849446	0.336599152	0.08542304	-0.085144964	-0.072129123
PTPRC	black	0.067646586	-0.063324227	-0.205374369	-0.150923805	-0.252875327	0.261248424	0.033737748	0.347393536	0.8276845	0.39465282	-0.173156999	-0.232284666	0.06933421	0.511557669	0.03328453	-0.023104771	-0.28671658	-0.487166289
RASSF5	black	0.20017854	0.037970266	-0.050426112	0.002127899	-0.200112463	0.149746137	0.06317071	0.341882029	0.636120485	0.254572304	-0.167657011	-0.122033347	0.068420755	0.2520267	-0.065910286	-0.132601318	-0.255752914	-0.450753633
CR1	black	0.016300699	0.039723753	-0.164664844	-0.109760709	-0.082320485	0.334662541	0.145124864	0.215948632	0.684983884	0.250587083	-0.271677589	-0.248714663	0.043810891	0.461232815	0.155911673	-0.005990996	-0.202228116	-0.297117922
G0S2	black	-0.155271094	-0.082053196	-0.240823741	-0.119262126	-0.082395473	0.226327476	0.073645381	0.414868296	0.460870942	0.259557598	-0.069066698	-0.080755364	0.078888138	0.351843312	0.146585032	0.089209488	-0.107454759	-0.188340555
HSD11B1	black	-0.016671813	0.11135678	-0.100903169	-0.151075835	-0.217916731	0.384918504	0.136767068	0.125439991	0.80255243	0.603599645	-0.326778865	-0.355723289	0.113778769	0.450264908	0.077658105	-0.088585292	-0.384086391	-0.312449975
DUSP10	black	-0.057283532	0.277003161	0.149290772	-0.156520636	-0.001597259	0.300458273	0.071709974	0.10087248	0.492965765	0.311259147	-0.319154536	-0.418706153	0.081511231	0.06259022	0.003708645	-0.207698354	-0.239569926	-0.166406881
NLRP3	black	-0.001701844	0.105935269	-0.113692634	-0.19539518	-0.139269462	0.402247941	0.097794428	0.257332016	0.784510776	0.377093144	-0.313870148	-0.388723316	0.143522904	0.436517092	0.096079545	-0.071905396	-0.290282042	-0.360274948
PLXDC2	black	0.046712115	0.141920434	0.074754149	-0.114867791	-0.181364556	0.199770354	0.036865343	0.046839321	0.541218453	0.434212949	-0.23315489	-0.265113408	0.057703172	0.178786832	-0.07540738	-0.168764833	-0.326632857	-0.294379478
RASSF4	black	-0.076924222	-0.047662225	-0.190086173	-0.200870161	-0.323335096	0.299508277	0.014293406	0.230164304	0.762473666	0.334855025	-0.124660899	-0.211784402	0.199804203	0.528188304	-0.011772436	-0.076464108	-0.403501644	-0.444528764
WDFY4	black	-0.066971076	-0.289704543	-0.31768996	-0.311643382	-0.351052241	0.07263508	-0.178906652	0.194628849	0.616086592	0.241199936	0.09866217	-0.120449467	0.081776595	0.528144778	0.009913687	0.148670799	-0.151629296	-0.444881367
DKK1	black	0.081843513	0.229526221	0.027501267	0.055560872	-0.205114045	0.368411152	0.232971039	0.046568445	0.785484609	0.677842572	-0.348646209	-0.21778739	0.107781698	0.252695286	-0.05267278	-0.273975133	-0.473839257	-0.378065815
PRF1	black	0.093082688	0.132507428	0.004243645	-0.000927483	-0.122252265	0.238766271	0.130858673	0.327993692	0.636990838	0.305025717	-0.254177377	-0.194006624	-0.045705033	0.213137005	-0.023627572	-0.169914032	-0.285603455	-0.329587412
SPOCK2	black	0.230554424	0.054018641	-0.03911669	-0.109021896	-0.125871451	0.173785732	0.025828363	0.016576905	0.565184978	0.464490159	-0.258429256	-0.305379047	-0.107920316	0.315062167	0.047309524	-0.030591438	-0.162994296	-0.275345414
IFIT2	black	-0.135805459	-0.099778642	-0.192682606	-0.199645425	-0.137963974	0.144574284	-0.012863996	0.149513493	0.486004051	0.238273702	-0.203631331	-0.285087894	0.06573165	0.512917454	0.199026788	0.155892473	-0.061383775	-0.080297808
IFIT1	black	0.043909306	0.129773515	-0.110081449	-0.003262316	-0.060041555	0.35280521	0.227635646	0.069238411	0.661290302	0.490591607	-0.354148304	-0.243845473	-0.06525398	0.350185205	0.133287118	-0.089629494	-0.236189893	-0.192055118
RBP4	black	0.11555418	0.348017251	0.205202487	0.024019311	-0.11348424	0.339209763	0.184815965	-0.059991143	0.656231521	0.568906697	-0.368576429	-0.283571215	0.044848248	0.065709564	-0.104754629	-0.356183614	-0.427047578	-0.295602758
CCNJ	black	-0.142891692	-0.165962362	-0.13686774	0.267000749	0.204210288	-0.227856953	0.120526834	-0.139668052	-0.485307756	-0.206313444	0.123977115	0.308815874	-0.084881617	-0.116813592	0.204438516	0.254169454	0.349088275	0.395433634
ATRNL1	black	-0.003155592	0.068026037	-0.048059368	0.049039749	-0.187768143	0.203444284	0.152725164	0.134767554	0.453958921	0.201592847	-0.230925538	-0.111843055	0.229454173	0.342018863	-0.001192539	-0.117556365	-0.333274086	-0.263934607
RGS10	black	0.010677058	0.374606557	-0.022779358	0.057893352	0.072357062	0.643701324	0.423390283	0.408354208	0.779675154	0.524653027	-0.504744115	-0.331364322	0.057161516	0.230280597	0.12139011	-0.283969966	-0.384153947	-0.265987373
CHST15	black	0.216630835	0.000431041	-0.125498568	-0.03060924	-0.16759383	0.18736707	0.094409211	0.165357577	0.665928549	0.435816136	-0.268596212	-0.223150185	0.112995466	0.422469748	0.040355608	-0.03949434	-0.20876268	-0.420524983
LRRC56	black	-0.126922451	-0.271395637	-0.097992257	-0.087897704	0.029453994	-0.331275937	-0.231359295	-0.058056417	-0.52226459	-0.343873537	0.370660928	0.226750064	-0.109088277	-0.140304659	0.037072013	0.246206915	0.294353376	0.309074306
ILK	black	0.096707514	0.247789894	-0.157406842	-0.059940444	0.212620714	0.591005293	0.353968739	0.106651201	0.576733249	0.270577844	-0.501935666	-0.442233181	0.182232883	0.373176475	0.306265707	-0.041271131	-0.046276207	-0.162900099
LYVE1	black	0.002958353	0.219457293	-0.098446838	0.02038404	-0.006345351	0.515413978	0.337280165	0.20081126	0.75697915	0.302546158	-0.454282201	-0.308209658	0.190002862	0.448852565	0.176016124	-0.13741986	-0.31072538	-0.309204839
C11orf96	black	0.228152036	0.196457782	-0.003045331	-0.117133375	-0.116480787	0.369894205	0.094434596	0.12470014	0.699450635	0.537215882	-0.336434453	-0.361216215	0.135502517	0.292626272	-0.022013706	-0.186317515	-0.316234323	-0.46144681
CD82	black	0.140216753	0.013566071	-0.061385228	-0.014119956	-0.265292416	0.113191232	0.054869462	0.065196903	0.557489156	0.391794261	-0.260769331	-0.202473276	2.37E-05	0.387664209	-0.010763925	-0.042395143	-0.292417569	-0.357043493
SPI1	black	-0.029218493	-0.104394241	-0.300252473	-0.143176941	-0.199784237	0.277529579	0.082611428	0.344549972	0.707114126	0.344406585	-0.13458144	-0.15980112	0.10998081	0.50526356	0.08970114	0.051678462	-0.196382424	-0.433452003
UBE2L6	black	0.115395616	0.306926272	-0.05692972	0.074102987	0.11950936	0.546140027	0.416732433	0.208448737	0.814402114	0.468664686	-0.59048981	-0.400938679	0.063636468	0.355178749	0.244550678	-0.145202067	-0.225021847	-0.217916147
MPEG1	black	-0.022877739	0.159453053	-0.064599187	-0.120503142	-0.137213215	0.414929745	0.167694656	0.201535958	0.856576217	0.420386224	-0.437358191	-0.408644731	0.11763658	0.51396464	0.118318616	-0.108231934	-0.351286356	-0.34268612
MS4A6A	black	0.103141537	0.394499974	0.061802621	0.014240703	0.010479584	0.587911448	0.355954001	0.188822743	0.884448378	0.382942626	-0.524362701	-0.389549529	0.070966988	0.255851965	0.060851187	-0.342109917	-0.436312484	-0.368829561
MS4A7	black	0.08959203	0.198976853	-0.113757886	-0.00676019	-0.035583706	0.490894692	0.298021771	0.186660485	0.835737091	0.33658019	-0.427628606	-0.324824743	0.065796412	0.421395613	0.142713712	-0.161041971	-0.327863213	-0.38433392
FERMT3	black	-0.065797835	-0.188994439	-0.365761014	-0.10513841	-0.273060409	0.236153396	0.080782524	0.302943765	0.745430103	0.344917213	-0.065532275	-0.060066376	0.095222494	0.583345791	0.099230414	0.074889225	-0.248796612	-0.433295318
RBM4B	black	-0.192240411	-0.170928528	-0.044926226	0.047968302	0.163697776	-0.256748307	-0.093865118	-0.085881852	-0.598826844	-0.494109286	0.338548229	0.303317314	-0.046442462	-0.279238795	0.05347907	0.193376848	0.334624953	0.360065092
UNC93B1	black	-0.007982018	0.507847743	0.145994495	0.019702917	0.216180004	0.603776571	0.427062388	0.12283594	0.717252989	0.427923499	-0.627808663	-0.472735887	-0.022965672	0.080452931	0.214893735	-0.270706511	-0.258649999	-0.038477244
LRTOMT	black	-0.160225581	-0.061876002	0.163441395	-0.144327354	0.108581623	-0.253583176	-0.286064232	-0.220658917	-0.613091024	-0.414437293	0.393119221	0.174576381	-0.13424951	-0.45526374	-0.13772379	0.040535769	0.239377607	0.325022662
FOLR2	black	-0.032065793	0.474683022	0.08536993	0.027618162	0.123756084	0.668804792	0.442096692	0.192631771	0.829037336	0.354448553	-0.652632086	-0.478337132	0.134458462	0.27733534	0.193987563	-0.287859907	-0.378372131	-0.175384135
P4HA3	black	0.185366948	0.444176505	0.276724965	0.090313092	-0.052792294	0.355592539	0.257851577	-0.021837364	0.649426954	0.541370549	-0.470569179	-0.318996965	0.027727851	-0.032393529	-0.115376313	-0.422852193	-0.438719875	-0.267554686
KCNE3	black	-0.076215368	0.145355146	-0.134859331	0.161641733	-0.021130624	0.394166895	0.377948347	0.261186708	0.657240452	0.211556286	-0.412778102	-0.148888519	0.073648296	0.418172066	0.206084409	-0.076390115	-0.247476456	-0.194981205
SLCO2B1	black	-0.103616424	0.223897534	0.174944211	-0.008616714	-0.138748759	0.210841282	0.127627802	0.000307603	0.432715466	0.038211449	-0.25567723	-0.195964444	0.172218912	0.130962561	-0.039488769	-0.20822994	-0.373786363	-0.095537183
BIRC3	black	0.190647861	0.067267913	0.037204844	0.052279781	-0.136944171	0.081764691	0.073021702	0.13589191	0.582650469	0.193326756	-0.313018764	-0.234712959	0.029475004	0.346248728	-0.027161091	-0.102170628	-0.193536189	-0.362770517
MMP12	black	0.214395014	0.248894691	0.093566091	-0.02836855	-0.037302855	0.308262136	0.134985326	-0.024250368	0.505736068	0.626872702	-0.255384973	-0.211822132	-0.022251687	0.035656173	-0.055034061	-0.2556606	-0.280527116	-0.272689858
CASP1	black	-0.070634161	0.151700998	-0.083504586	-0.253202447	0.010638403	0.430878286	0.114331245	0.232278225	0.669878514	0.250763929	-0.380534708	-0.493104493	0.125585935	0.441902385	0.188974721	-0.026702583	-0.147680372	-0.206196783
NNMT	black	-0.053874862	0.141379529	-0.196057686	0.010109274	-0.073651193	0.502471803	0.340373615	0.161878553	0.809275678	0.4696757	-0.404450143	-0.260924379	0.124832023	0.49059353	0.201998795	-0.073273659	-0.316385632	-0.295182125
IL10RA	black	0.139170876	0.094150987	-0.09582838	-0.16463063	-0.249106544	0.366749824	0.085292876	0.231050108	0.833942115	0.640128172	-0.266013043	-0.324838209	0.130141968	0.410756429	-0.015346853	-0.158929324	-0.408141269	-0.521946643
OAF	black	-0.058333819	0.247067285	-0.050857993	0.02239165	0.153926646	0.425117125	0.326727631	0.02008166	0.505720065	0.376347237	-0.417267989	-0.280608616	0.058589714	0.172933629	0.244089619	-0.060894503	-0.101644245	0.004788026
SORL1	black	0.162918218	-0.169785234	-0.107371349	-0.133817413	-0.224104566	-0.068562941	-0.130332823	0.202379307	0.370869061	0.199720013	0.017145027	-0.090725476	0.018751945	0.272997987	-0.04693135	0.079908958	-0.064255031	-0.311681821
TIRAP	black	0.086920908	-0.191272392	0.176093923	0.036809921	-0.083279911	-0.534185388	-0.357893024	-0.117858129	-0.630810068	-0.335087	0.404294823	0.317751722	-0.142987145	-0.356149559	-0.292432154	0.02937497	0.188901621	0.06832702
KCNJ5	black	-0.143382573	0.195853253	-0.041206643	-0.036888594	-0.033347805	0.408874689	0.251258768	0.143601259	0.607814407	0.242795925	-0.421620613	-0.319939527	0.224983647	0.399893235	0.193998887	-0.069155722	-0.284147891	-0.130844667
TNFRSF1A	black	0.3395615	0.346772533	0.34775952	-0.056381753	-0.182970485	0.170500871	-0.034053752	0.113033398	0.574301628	0.358545509	-0.346041061	-0.354962216	-0.040411276	0.019260953	-0.320739042	-0.460608425	-0.430454138	-0.587277991
LPAR5	black	0.055658339	0.135189941	-0.070048594	0.016712483	-0.033531042	0.312227701	0.208949805	0.041531367	0.594412828	0.173458613	-0.41524451	-0.331910829	0.162712017	0.426660701	0.181369193	-0.01779951	-0.175436848	-0.208690822
CD4	black	-0.166424097	-0.193240915	-0.423085074	-0.212985803	-0.196911569	0.297146559	0.088769583	0.172095513	0.739186036	0.349030558	-0.190207389	-0.240699019	0.136340066	0.720295054	0.295821195	0.247054828	-0.119802705	-0.259093428
PTPN6	black	0.22667111	0.462349214	0.386370651	-0.061470514	-0.005489556	0.318587891	0.076342502	0.170429219	0.577919499	0.203111632	-0.370035259	-0.369832579	-0.050296735	-0.152238802	-0.207665794	-0.452583225	-0.375512607	-0.349045887
C1S	black	0.035017769	0.013021573	-0.040297104	-0.127756921	-0.411554962	0.164739269	-0.015839886	0.107236299	0.765816451	0.583611255	-0.18006872	-0.214402416	0.086523291	0.389109471	-0.114304184	-0.144149635	-0.469026822	-0.468275523
CD163	black	0.028101496	0.014927915	-0.170152955	-0.198912827	-0.186899376	0.337274488	0.074713313	0.120500388	0.817726518	0.397713685	-0.275141851	-0.324458349	0.143273507	0.53828038	0.107909528	-0.014974003	-0.275582188	-0.439287572
C3AR1	black	0.096417179	0.450577127	0.14308364	0.082157667	0.076805747	0.534190025	0.402605951	0.164455103	0.841365221	0.360418996	-0.648970642	-0.443400403	0.078041433	0.232459479	0.134087069	-0.310103611	-0.371208375	-0.234253876
CLEC2B	black	0.035679278	0.307844046	-0.061623848	0.202448038	0.064037078	0.539465135	0.489359557	0.237816441	0.726836489	0.356780093	-0.504330702	-0.205571351	0.064851627	0.299695328	0.159322927	-0.229271866	-0.33808482	-0.230925603
TMTC1	black	0.170027171	0.153060425	0.062669397	0.03477098	-0.103972666	0.17485029	0.131307647	-0.025742647	0.452228257	0.382443451	-0.281916392	-0.205941877	-0.007374301	0.153699929	0.005156092	-0.142593221	-0.231386203	-0.239689652
LRRK2	black	0.058009016	-0.288379801	-0.259379371	-0.134718927	-0.367608514	-0.041556179	-0.138120565	0.317517922	0.536220236	0.246817065	0.07021814	-0.020577149	0.01628611	0.472844178	-0.050842502	0.119885139	-0.166900416	-0.426990374
IGFBP6	black	0.09956567	0.255775867	0.061176154	0.034720963	-0.133907792	0.35825227	0.214120663	0.143251593	0.737147297	0.605814671	-0.382281143	-0.261894346	0.084931214	0.232250537	-0.035539601	-0.265237268	-0.407863674	-0.334458274
NCKAP1L	black	-0.026705626	0.153421004	-0.104903791	-0.109421145	-0.129608494	0.447010713	0.209968472	0.235205746	0.900470305	0.379134619	-0.403210497	-0.374137306	0.108090166	0.475910758	0.127189452	-0.119491305	-0.358555956	-0.356417078
ARHGAP9	black	-0.018036501	-0.111390261	-0.25809736	-0.092599707	-0.267171631	0.242382203	0.062424574	0.370594947	0.664321422	0.334937706	-0.053018513	-0.075278389	0.208114505	0.457887031	0.025360992	-0.006673656	-0.282918429	-0.439603419
LYZ	black	0.154577692	0.451828165	0.202275213	0.136228815	0.078330223	0.471098211	0.358924854	0.317377086	0.726662329	0.336761512	-0.469408079	-0.281111489	-0.031205749	-0.011501764	-0.042646964	-0.422314212	-0.369942206	-0.297363626
LTA4H	black	0.048183498	0.06342683	-0.23355448	-0.209675032	0.152357925	0.440189228	0.170318429	0.215496289	0.615153853	0.31693367	-0.354316796	-0.435768865	0.079131005	0.425022986	0.357123116	0.134407449	0.035730021	-0.165046986
SELPLG	black	0.222292242	0.436246726	0.209571854	0.043779688	0.061369247	0.462252311	0.281663555	0.293209176	0.788812178	0.327509466	-0.595018488	-0.476384182	0.009808745	0.160985358	0.034593219	-0.320543738	-0.341676775	-0.320288288
ALDH2	black	0.024421472	0.199735681	-0.086280625	0.014771398	-0.102357034	0.440168517	0.29731565	0.165649011	0.79674316	0.662684118	-0.400133813	-0.269110109	-0.053483771	0.316832222	0.09146506	-0.180419248	-0.369067	-0.320513176
OAS1	black	0.114651931	0.216231335	-0.028771955	-0.090298302	-0.02349155	0.42567284	0.19455458	0.035273868	0.742149338	0.524910939	-0.384956213	-0.364039502	-0.065753543	0.284329803	0.101072392	-0.152762829	-0.260095558	-0.276996128
TMEM132C	black	0.074366241	0.026422245	-0.100866545	-0.041877436	-0.278398464	0.222756513	0.095222303	0.009008603	0.644177098	0.57254343	-0.185657593	-0.150190627	0.09144534	0.340673982	-0.013467142	-0.088088571	-0.362830596	-0.36993974
CRYL1	black	-0.009326427	0.313972475	-0.090383369	-0.153220865	0.190534217	0.653919783	0.310333983	0.248327722	0.588144438	0.290757582	-0.434127796	-0.42814209	0.039174261	0.241524622	0.249249448	-0.112726004	-0.164453876	-0.124613055
SLC46A3	black	0.093330327	0.13202763	-0.109748104	0.17610619	-0.062443121	0.303855775	0.362277278	0.091217025	0.665129148	0.386664752	-0.509448367	-0.277955221	0.185115862	0.504251854	0.218809165	-0.027544977	-0.241922386	-0.20033691
ALOX5AP	black	0.179196651	0.477416845	0.209648868	0.099371699	0.041683714	0.50584341	0.362771675	0.23336769	0.754820951	0.297068372	-0.580033937	-0.382225124	0.115011878	0.127206932	0.007108668	-0.397920412	-0.426091564	-0.286924508
EPSTI1	black	-0.013532774	0.051576165	-0.132003146	-0.179115071	-0.201403996	0.330889138	0.065343576	0.083579033	0.690853189	0.642477738	-0.221176131	-0.292238685	0.083509784	0.393619774	0.029345988	-0.093102846	-0.311785166	-0.311160276
CAB39L	black	0.015923725	0.195362009	-0.113354683	-0.23953841	0.250950657	0.446035853	0.17371606	0.007823335	0.433275302	0.375969173	-0.365370507	-0.495099251	-0.100086263	0.146698937	0.387572605	0.123003706	0.098174591	0.123893152
RCBTB1	black	-0.074788024	0.113742481	-0.146716387	0.25057691	0.026400724	0.305353529	0.414258284	0.143198488	0.462343107	0.374836733	-0.327626986	-0.047738864	0.101776384	0.246848653	0.199382274	-0.046424317	-0.165168377	-0.008098388
PCDH20	black	0.154432401	0.310408028	0.14886058	0.025355072	-0.077033432	0.341771587	0.18456826	-0.080702229	0.652066464	0.494773345	-0.352525328	-0.283509528	0.049660498	0.096061459	-0.06197434	-0.304675611	-0.369533603	-0.280771661
ABCC4	black	0.186420765	0.106027794	0.111544005	0.104020442	-0.305770347	0.055711582	0.066355246	0.318796804	0.489818035	0.182487367	-0.214489737	-0.105167239	-0.010715175	0.219212341	-0.214828846	-0.262383284	-0.416882152	-0.409472593
TNFSF13B	black	0.104734371	0.103608026	-0.051479598	-0.014526215	-0.182693573	0.278029886	0.100681555	0.259049567	0.670350315	0.361283715	-0.239643204	-0.220473698	0.032151702	0.296873804	-0.053332667	-0.175460905	-0.328879412	-0.393048534
RAB20	black	0.26198058	0.273284881	-0.100186568	0.060356383	0.158231284	0.519672417	0.388315479	0.136218911	0.566813157	0.354474788	-0.489939308	-0.33164261	0.135427361	0.26150849	0.239681144	-0.090686663	-0.160807184	-0.221249622
SLC7A7	black	0.032685857	0.313130469	0.042847717	-0.076957109	-0.063493011	0.498257128	0.250584298	0.225242341	0.877568242	0.518095326	-0.475464528	-0.425111699	0.09256704	0.287918296	0.051866223	-0.271561963	-0.402486423	-0.35317192
IRF9	black	0.11906504	0.240125029	0.145403986	0.018368576	-0.24537123	0.251307335	0.105969305	-0.001837728	0.649595673	0.546098572	-0.29450368	-0.22891218	0.071781623	0.142721525	-0.201829934	-0.368088714	-0.490999722	-0.415906146
DHRS7	black	0.182922747	0.587662734	0.257914716	0.010041834	0.121999718	0.620828435	0.371427761	0.092787198	0.741488762	0.538582105	-0.622373739	-0.51453428	-0.000662344	-0.006979095	0.008425424	-0.447882902	-0.425972367	-0.263927785
SIX4	black	0.057119791	0.059426118	0.124758744	0.355985314	0.29327726	-0.199230197	0.111035847	-0.052596986	-0.482476297	-0.399144083	0.077113134	0.308618165	-0.045267484	-0.404278498	0.01072456	-0.012143042	0.267271538	0.277206283
HIF1A	black	0.317815013	0.260205383	0.056346422	0.062882976	0.014876825	0.33642611	0.220313416	0.101546228	0.571060783	0.25145866	-0.447569719	-0.347622333	-0.049799411	0.247745371	0.057844286	-0.179526021	-0.220499429	-0.262314172
RAB15	black	-0.267335735	-0.292372066	0.072626619	-0.265490851	-0.133907104	-0.460462101	-0.470658803	-0.181347187	-0.516787462	-0.394433879	0.38447478	0.067684892	0.019220968	-0.081533843	-0.080539327	0.274112017	0.218382836	0.279435696
TTC9	black	-0.252423479	-0.112278786	-0.006417991	0.048132902	0.224518985	-0.254990015	-0.019986573	-0.162829704	-0.483835104	-0.339921141	0.079541135	0.087759387	-0.139684461	-0.16326063	0.273776088	0.332353205	0.404021773	0.57777456
NPC2	black	0.159132349	0.536870191	0.112622561	0.031354335	0.157591926	0.719441788	0.458333642	0.221364976	0.858021239	0.629222368	-0.650375257	-0.488622774	0.047216628	0.134267459	0.124270828	-0.380842918	-0.393893554	-0.281856759
IFI27	black	0.026610064	0.216214362	-0.099021951	-0.090130244	-0.048435028	0.525235355	0.265710358	0.128765547	0.801907825	0.601368399	-0.424062537	-0.369022721	-0.028432799	0.422563359	0.138738886	-0.153572639	-0.328429965	-0.267866324
SERPINA1	black	0.189978377	0.17496731	0.013780216	-0.028935579	0.014049464	0.293055378	0.147163066	0.27730635	0.681401158	0.330758036	-0.286910844	-0.258625173	-0.028606295	0.147231118	0.011466576	-0.168720851	-0.161223398	-0.363219604
SERPINA3	black	0.245986907	0.392752533	0.210341542	0.040479038	-0.014549203	0.374090587	0.209139062	-0.006896742	0.597796375	0.512378217	-0.399152336	-0.324129823	-0.016205135	0.00080898	-0.102650227	-0.370787276	-0.359630372	-0.273619064
ZNF839	black	-0.092211328	-0.134265602	0.214947799	-0.099942666	-0.114422383	-0.442223304	-0.381448933	-0.149113259	-0.590722994	-0.387647741	0.402548872	0.200024618	-0.162037951	-0.387013516	-0.27104779	0.025924505	0.116999956	0.258721357
TNFAIP2	black	0.212695225	-0.071332085	0.004338637	-0.143962582	-0.283426573	-0.024556174	-0.190249105	0.056943291	0.33612328	0.396393556	0.097789555	-0.031719488	-0.068203771	0.132560287	-0.254994276	-0.147484957	-0.237408997	-0.432408906
CKB	black	0.135535749	0.112003257	-0.055477555	-0.025805385	-0.109613116	0.265011728	0.141586592	0.032634651	0.533364146	0.320678588	-0.292466485	-0.240065681	0.039839376	0.31458416	0.032474826	-0.107039084	-0.277257488	-0.274953846
ATPBD4	black	-0.260362578	-0.090196819	0.026364052	0.341584583	-0.030120861	-0.268961362	0.10359853	-0.126297003	-0.489958748	-0.297081278	0.221955098	0.458651487	-0.039865557	-0.261998814	-0.06857615	0.021942414	0.031570341	0.374027945
C15orf41	black	-0.224475571	-0.455260628	-0.275462169	-0.181204664	0.00728946	-0.35876311	-0.316789777	-0.188207647	-0.612058849	-0.305216223	0.575728845	0.328284521	0.071445078	-0.103015215	0.051919808	0.402300447	0.414531613	0.269192173
PLCB2	black	-0.209752035	-0.405385338	-0.416897654	-0.290080453	-0.430324704	0.023954334	-0.195543448	0.214525626	0.51061776	0.209813479	0.253187205	0.05870119	0.206714019	0.563811505	-0.020196782	0.183084536	-0.17314296	-0.420071017
EHD4	black	-0.246115697	0.125731127	-0.093892668	-0.106311419	0.018404323	0.309623477	0.183078534	0.025475702	0.499281601	0.202691324	-0.320962929	-0.327945165	-0.05443214	0.298885525	0.23834446	0.011857218	-0.120385801	0.022278235
SQRDL	black	0.154287829	0.246396685	-0.008955478	-0.048489438	-0.113290433	0.462102434	0.22362843	0.250345852	0.859903824	0.443161146	-0.437682144	-0.385071271	0.07723143	0.361442904	0.033197312	-0.229897978	-0.401365664	-0.425729082
ATP8B4	black	-0.092615161	-0.037187047	-0.177565898	-0.081764672	-0.315362387	0.250723685	0.090703148	0.244397073	0.697578373	0.316148495	-0.204234193	-0.169134481	0.282887617	0.557443003	0.037188884	-0.046089091	-0.388096158	-0.406014113
AP4E1	black	-0.159708111	-0.19651904	0.10463648	-0.143462264	-0.058788959	-0.398082605	-0.35466682	-0.063262041	-0.510038251	-0.271196092	0.451686688	0.247426221	-0.299353252	-0.315401909	-0.206867943	0.069824196	0.187541367	0.261657605
ALDH1A2	black	0.204366648	0.381903265	0.212505488	0.050155334	-0.103865274	0.370092593	0.211368547	-0.035284343	0.683834229	0.601782349	-0.399742406	-0.289193378	0.090612915	0.03237968	-0.122239699	-0.392352912	-0.45646802	-0.341926043
AQP9	black	0.328141819	0.057877936	-0.020750968	0.091807614	-0.015480077	0.099170862	0.123196791	0.328603066	0.389402771	0.276549715	-0.141417958	-0.025523889	-0.0192909	0.050115041	-0.045257366	-0.1156936	-0.087496986	-0.378877386
TLN2	black	0.107350639	0.008104841	-0.00096611	-0.058489109	-0.277277539	0.050784127	-0.042364663	0.033736555	0.369771277	0.501679325	-0.130498219	-0.164598946	0.045976392	0.218113171	-0.115157302	-0.082743225	-0.244738328	-0.247918833
CA12	black	0.156248888	0.318895197	0.122288688	0.074370801	0.012718979	0.33198201	0.238722422	0.07172522	0.553916959	0.526884146	-0.370309278	-0.25683518	-0.121458752	0.011036591	-0.028407551	-0.291359077	-0.285746397	-0.265943854
SNX22	black	0.107672862	-0.024250586	0.127968602	0.1067915	0.04341952	-0.244771641	-0.096372352	-0.042145408	-0.440299441	-0.249257751	0.215274878	0.220399464	-0.08763086	-0.334431175	-0.166434044	-0.055455286	0.103688408	0.065493706
CILP	black	0.091698786	0.120705375	-0.025296502	0.016868345	-0.242437268	0.258897374	0.141469615	-0.005624748	0.666789747	0.765472913	-0.227554353	-0.149584027	0.044521043	0.242411856	-0.06856133	-0.199950864	-0.413615689	-0.381558379
ISLR	black	0.06975041	0.068761598	0.011000739	-0.015388861	-0.351391943	0.165848979	0.053407592	-0.019737746	0.680541761	0.585393469	-0.147048027	-0.114799785	0.037189163	0.234927963	-0.144242191	-0.213519852	-0.470643125	-0.401837709
RPP25	black	-0.212143812	0.182845217	-0.117485196	0.0359103	-0.00052786	0.458226477	0.326775637	0.203910557	0.588074685	0.298087821	-0.422938375	-0.265220835	0.20683254	0.432827545	0.195681893	-0.082343156	-0.253978972	-0.131696656
SCAMP5	black	-0.177035156	0.175340246	-0.102897376	0.057947134	0.085900496	0.376980921	0.336928119	0.202466418	0.518543995	0.128201757	-0.479782594	-0.307281981	0.117506526	0.399265582	0.313371228	0.022906651	-0.111982457	0.036059325
CTSH	black	0.231907178	0.464220729	0.35778786	0.124879879	-0.073638658	0.306619462	0.218208065	0.032262509	0.553076792	0.532163617	-0.423500011	-0.264912634	0.030666901	-0.105742217	-0.2262198	-0.516835214	-0.483250489	-0.367842171
DET1	black	-0.144813858	-0.059656098	0.086546836	0.039515091	0.036600629	-0.220946169	-0.117868307	-0.095683447	-0.502037534	-0.236303322	0.290127083	0.272671262	-0.035366014	-0.344180064	-0.131991862	-0.02038755	0.087112285	0.207562481
CEMP1	black	0.020192722	-0.267703266	0.047714335	-0.122393817	-0.021299266	-0.484940068	-0.394597198	-0.134265674	-0.627032256	-0.38408203	0.426897327	0.192521353	-0.178010369	-0.258034883	-0.143737367	0.176044274	0.284455251	0.235044413
CIITA	black	0.007822164	-0.294879125	-0.221595357	-0.190696798	-0.362904625	-0.107984694	-0.212063512	0.060543306	0.383102542	0.229277284	0.250170916	0.07686836	-0.002865891	0.245631863	-0.126053759	0.07192603	-0.150473917	-0.370524015
SNN	black	0.049991765	0.197235452	-0.007216003	0.154220538	-0.082475244	0.308885976	0.31757413	0.211037395	0.620212922	0.268190458	-0.452427404	-0.255431678	0.133971692	0.327647384	0.116376871	-0.121579729	-0.320085271	-0.196067897
IGSF6	black	0.033801514	0.22482253	0.115081775	-0.064986378	-0.118156248	0.274403388	0.117340883	0.192973478	0.6468752	0.271972563	-0.307749381	-0.271479275	0.043806189	0.187910074	-0.061927452	-0.256826938	-0.394425592	-0.290746475
PRKCB	black	-0.055112511	-0.1569656	-0.283735247	-0.077202665	-0.223529511	0.163369687	0.062628128	0.323926385	0.634634297	0.218754122	-0.119598416	-0.108933286	0.09942306	0.529985016	0.105741407	0.092591844	-0.16787643	-0.363566909
CORO1A	black	-0.077378885	0.020483273	-0.230035952	-0.103480953	-0.140415344	0.388032528	0.176706432	0.358018664	0.795898628	0.433219672	-0.193868647	-0.180936308	0.081646018	0.393032499	0.103864701	-0.048617133	-0.261646853	-0.3777977
ITGAL	black	-0.037884278	-0.092286658	-0.138712601	-0.0953048	-0.218647075	0.102481912	-0.010653511	0.281612592	0.613751772	0.246072914	-0.07550577	-0.112028141	-0.011351083	0.337980906	-0.008907284	-0.004669683	-0.16750101	-0.355294911
VKORC1	black	0.014814104	0.421623291	-0.048191723	0.046925811	0.265777261	0.69586999	0.495332091	0.127308355	0.718163328	0.631936329	-0.615286872	-0.437344142	0.046267408	0.218104131	0.302236687	-0.17847311	-0.194274256	-0.102818732
PRSS36	black	-0.118947097	0.168180615	-0.118875655	-0.020570313	0.021307755	0.445102742	0.302613787	0.117810145	0.597060262	0.241231491	-0.344534919	-0.229725959	0.135330593	0.334970102	0.192876696	-0.082760614	-0.22054591	-0.122018876
PYCARD	black	0.00676841	0.433942402	0.022088545	0.129695638	0.198519013	0.640484582	0.506069041	0.24500248	0.730906364	0.337215856	-0.571166511	-0.338198862	0.08434313	0.167682219	0.203583968	-0.268227501	-0.286649126	-0.132683467
ITGAM	black	0.085141717	0.09989362	-0.081927743	-0.097686167	-0.134243142	0.327721108	0.121431988	0.251303344	0.829864326	0.360794075	-0.345897182	-0.337818307	0.040579869	0.432996751	0.079533365	-0.086765915	-0.27706994	-0.405698208
ITGAX	black	0.079376246	-0.29050037	-0.261178854	-0.225632373	-0.244526307	-0.045295079	-0.201566807	0.233909228	0.340808635	0.266395866	0.253886269	0.057355024	-0.026835853	0.196737967	-0.083061509	0.110300322	-0.029779818	-0.371338037
FTO	black	0.000131619	0.026413376	0.160893069	-0.147180883	0.108674728	-0.152632035	-0.193468455	-0.072715757	-0.383054531	-0.239373591	0.104226479	-0.044970519	0.023415724	-0.228270811	-0.055013704	0.031361198	0.206549312	0.289588176
WWOX	black	-0.103139937	-0.150943385	-0.026934816	-0.253918604	0.106620593	-0.193054245	-0.264930817	-0.150488581	-0.467251357	-0.255985881	0.241270698	-0.055551293	-0.123101855	-0.15911304	0.085336637	0.262562276	0.328795413	0.32894987
IRF8	black	0.035754062	0.389512449	0.05454494	0.161192228	0.018138078	0.537008753	0.437818652	0.186482863	0.819169454	0.470501796	-0.517787527	-0.27042021	0.125894109	0.169486101	0.063629933	-0.344004406	-0.42338212	-0.26755331
CYBA	black	0.085122959	0.548039228	0.229292162	0.133913051	0.10490598	0.599225998	0.421504003	0.245269031	0.747666525	0.333039844	-0.597289215	-0.378825293	0.087724351	0.080729507	-0.012406787	-0.473598249	-0.429861523	-0.275920953
ARRB2	black	0.036270714	0.059319842	-0.191344102	-0.080137049	-0.00687412	0.394475938	0.18015691	0.321295314	0.726613309	0.269542933	-0.260210782	-0.241304681	0.122447467	0.40203424	0.134540063	-0.035955576	-0.140734252	-0.383197252
CXCL16	black	0.042906559	-0.079718512	-0.173316792	-0.202893623	-0.238150186	0.155604054	-0.039346437	0.139308615	0.67919205	0.326958342	-0.166456441	-0.279698848	0.095743668	0.461334158	0.066889513	0.045982308	-0.186617707	-0.422111703
CD68	black	0.105569823	0.355436194	0.05802165	0.049281173	-0.029712672	0.517695662	0.339485445	0.148480265	0.927238302	0.5519809	-0.549911391	-0.379956453	0.086071257	0.30335671	0.072542066	-0.298933676	-0.421427395	-0.378420532
CYB5D1	black	-0.026577975	-0.445918169	-0.203728848	-0.159446257	0.02104907	-0.444158056	-0.364271842	-0.098626684	-0.560341809	-0.402554491	0.490108484	0.273291523	-0.141141282	-0.045472254	0.069190936	0.40946353	0.431961037	0.24091991
PIK3R5	black	-0.052047761	0.007936979	-0.147505945	-0.087275108	-0.169077263	0.258982392	0.093837949	0.318135757	0.725836777	0.278253215	-0.202580762	-0.199949318	0.064519388	0.391788881	0.042893946	-0.052722662	-0.245141343	-0.411008364
RASD1	black	0.21888737	0.288863691	0.075955059	0.06105801	-0.038164369	0.356379072	0.248213276	-0.006375236	0.640006431	0.495694448	-0.379434013	-0.235463016	0.081605566	0.109972948	0.001002676	-0.254404013	-0.34442506	-0.291487812
LGALS9	black	0.143646797	0.12539821	-0.080332834	-0.048498617	-0.158187085	0.349941997	0.165321789	0.214731338	0.801830029	0.497684342	-0.330129428	-0.274377241	0.057744086	0.371054319	0.019367497	-0.161512856	-0.34039992	-0.455010067
NEK8	black	-0.290542733	-0.206416837	-0.02431754	-0.115487967	-0.013606272	-0.278958043	-0.231862519	-0.162725185	-0.622838299	-0.297079452	0.527702888	0.372321711	-0.102017244	-0.397723486	-0.101167427	0.133534104	0.177217237	0.36494428
TMEM98	black	-0.16415547	0.163174419	-0.135571983	0.052983811	-0.068494405	0.437869017	0.346516468	0.097666334	0.618733932	0.333979258	-0.393772425	-0.224085398	0.143902673	0.389409485	0.217450399	-0.043632273	-0.296100392	-0.07375541
CCL2	black	-0.198768918	0.216345241	-0.092199192	0.072154882	0.033756089	0.467272805	0.366652331	0.268089713	0.58208017	0.275308831	-0.378948713	-0.215590627	0.077664622	0.30174422	0.203489979	-0.114666248	-0.254647123	-0.067782609
CCL3	black	-0.083935371	0.281004491	-0.019622782	0.156420757	0.018599941	0.457095656	0.403726435	0.276008718	0.638199141	0.455974912	-0.348577814	-0.113102592	0.093617968	0.107139871	0.099079599	-0.238147827	-0.346333095	-0.160967535
HAP1	black	0.262796419	-0.110092094	0.027972208	-0.059422458	0.186199459	-0.252834963	-0.216705726	-0.130007695	-0.452420493	-0.296363874	0.214933657	0.093312521	-0.173501644	-0.222482831	-0.044879463	0.086764022	0.341817178	0.073066279
IFI35	black	-0.055717395	0.385679952	0.005382214	-0.044388456	0.145648927	0.613952926	0.386036291	0.037404357	0.664650524	0.467339716	-0.538127427	-0.443787074	0.088811329	0.186789366	0.239785111	-0.169026844	-0.237696999	-0.031449904
C17orf65	black	-0.071879353	-0.03393454	0.311475226	-0.01824567	-0.058372048	-0.419057152	-0.315457762	-0.136325435	-0.54976015	-0.344838746	0.35530039	0.232565857	-0.089353335	-0.464917395	-0.325911382	-0.105185219	0.064613652	0.138151874
SCPEP1	black	0.184353281	0.603556456	0.350853358	0.14456003	0.076378755	0.49301482	0.397075596	0.051809999	0.708656657	0.510633949	-0.623783793	-0.398143384	-0.068527151	-0.110987454	-0.039828455	-0.495536684	-0.460122858	-0.184093804
VMP1	black	0.249624826	0.315424693	0.081508122	-0.083614949	-0.038777865	0.431066972	0.160419562	0.112938656	0.550279373	0.404514871	-0.321515439	-0.321857567	0.087404568	0.055282371	-0.083504168	-0.308348759	-0.310946021	-0.394587832
RPS6KB1	black	0.099350825	-0.072350442	0.070903081	0.286155486	0.056682863	-0.314296485	0.012167589	-0.187982066	-0.442677725	-0.309395852	0.032750907	0.189010342	0.018096937	-0.134676816	0.009685773	0.120838908	0.197448951	0.306363505
FAM20A	black	-0.079497092	-0.28901004	-0.278333707	-0.164132526	-0.432822824	0.013561228	-0.129364453	0.083046804	0.489705399	0.279014471	0.208503223	0.122754952	0.255606319	0.432937998	-0.109764387	0.028998811	-0.312108972	-0.466386071
CD300A	black	0.143512184	0.356924595	0.030593115	0.030920247	0.085322109	0.543782336	0.347497759	0.26333071	0.788522515	0.389835974	-0.485806639	-0.348756039	0.043011499	0.187311977	0.093860493	-0.267361086	-0.293875833	-0.310702897
TRIM47	black	-0.06166077	0.142459641	-0.104080694	0.040833468	0.033250763	0.344495035	0.295431763	0.109714232	0.606261256	0.256442359	-0.460307759	-0.316679696	0.075559282	0.430043028	0.281141614	0.021529965	-0.168298414	-0.096980331
SPHK1	black	0.104308425	0.413588597	0.140000918	0.010438086	0.030226417	0.496390094	0.281745229	0.04047163	0.610958296	0.656211923	-0.424077432	-0.329265453	0.062960473	0.025065478	-0.012712084	-0.346635856	-0.354343654	-0.205018652
TMC8	black	0.096068501	-0.016671939	-0.076047602	-0.105822134	-0.322622699	0.147806522	-0.018816335	0.205947503	0.630002223	0.266868304	-0.099726518	-0.152068759	0.117546242	0.348072513	-0.117255571	-0.137302292	-0.377491321	-0.475257479
SOCS3	black	0.202640231	0.074120786	-0.2242228	-0.02022562	-0.084299405	0.423927234	0.245446973	0.291595468	0.789776999	0.556422389	-0.370275349	-0.282766415	0.139644901	0.503128162	0.180918078	-0.03820449	-0.267808954	-0.416557591
SECTM1	black	0.106687768	0.220611861	0.035868926	0.014507246	-0.09915897	0.351848168	0.20446921	0.242564481	0.766484528	0.356546806	-0.397831027	-0.307266454	0.134066375	0.293412067	0.00844829	-0.201472494	-0.324552838	-0.373704941
C17orf62	black	0.032086919	0.183847816	0.162473225	-0.001330754	-0.105089766	0.119563833	0.058783661	0.09073534	0.393876594	0.217484638	-0.173542538	-0.116759109	0.012896827	-0.003613326	-0.119083805	-0.256571761	-0.263934205	-0.250216458
OSBPL1A	black	0.145131537	0.186538123	0.05235211	0.018107544	-0.140728469	0.230333804	0.146353563	0.041404895	0.545116662	0.408493412	-0.32879344	-0.245680607	0.224396566	0.187573735	-0.024574929	-0.195587421	-0.315573292	-0.320462318
ME2	black	-0.061664104	0.079476522	-0.271732279	-0.007576824	0.214179114	0.428397175	0.358160215	0.088266359	0.483415233	0.190392326	-0.395367673	-0.299197314	0.140067651	0.375330339	0.457275302	0.18016347	0.087948058	-0.027054624
ZNF516	black	0.043064722	-0.145228077	-0.249052969	-0.057849537	-0.40821637	0.135593387	0.031860767	0.087143433	0.740495292	0.602511379	-0.1336792	-0.114555953	0.087333003	0.551683678	0.001740784	0.022565782	-0.350290469	-0.43889309
MBP	black	0.098293308	-0.063299572	-0.179321329	-0.163378604	-0.325494805	0.20521078	-0.005684629	0.386376401	0.707102382	0.569969764	-0.118182669	-0.204204052	0.132087081	0.42991181	-0.036364131	-0.051403621	-0.34747519	-0.51866651
ADAT3	black	0.090801687	-0.11846284	0.053741253	0.055617005	0.006800352	-0.317904204	-0.187082127	-0.05412797	-0.415495642	-0.241564336	0.174583829	0.110929148	-0.076027819	-0.147788213	-0.081706425	0.089308556	0.151043581	0.100121305
GADD45B	black	0.052795031	0.355117716	0.114344075	0.087608395	0.008114475	0.422971589	0.300306235	0.110784991	0.588596729	0.399965888	-0.451635346	-0.286940995	0.007372799	0.142130646	0.015538262	-0.290647076	-0.377718791	-0.248402672
GNA15	black	0.139506233	0.390139263	0.119672074	0.129925438	-0.040844489	0.471622981	0.34535684	0.1664186	0.760915139	0.390510977	-0.481925264	-0.267809186	0.103727806	0.160804705	-0.042594362	-0.404769927	-0.477644945	-0.379365833
S1PR4	black	0.152257052	0.183162133	0.043556075	0.010452108	0.065452088	0.244862903	0.157959821	0.336805638	0.420675873	0.031247578	-0.34919935	-0.293473088	-0.010801871	0.221649621	0.085638503	-0.104670855	-0.106392347	-0.163634809
CHAF1A	black	-0.12906608	-0.319743732	-0.060319592	-0.27869885	0.173264135	-0.401506152	-0.407544154	-0.162658106	-0.610573036	-0.416671234	0.376647858	0.041486443	-0.130608539	-0.127762014	0.113199741	0.420899451	0.578356153	0.386820667
VMAC	black	-0.076823821	-0.108541051	0.066902578	0.040174009	0.098073949	-0.270486445	-0.165631928	-0.093316069	-0.659045868	-0.372277211	0.411987252	0.33572295	-0.016079354	-0.440928989	-0.154222813	0.027742909	0.213818329	0.284115307
C3	black	0.002785584	0.139322669	-0.034134509	-0.082785099	-0.224905219	0.316731795	0.131163372	0.008486662	0.790625131	0.545044802	-0.27037027	-0.250553474	0.068331626	0.279363364	0.003883361	-0.162408733	-0.390120423	-0.330932652
VAV1	black	-0.029012849	0.227925689	-0.050188672	-0.046012719	-0.093709372	0.483074177	0.274168348	0.264090737	0.833005818	0.34589332	-0.416729196	-0.327185297	0.094668233	0.371507447	0.101776159	-0.187628899	-0.376193482	-0.316015145
2-Mar	black	-0.112265113	0.398648278	-0.036571184	0.031785494	0.108105146	0.686842946	0.489084768	0.332227039	0.78984615	0.431614431	-0.56307992	-0.392444193	0.097451601	0.264552949	0.240571989	-0.224934788	-0.347111819	-0.105891338
MYO1F	black	0.05149623	-0.091551864	-0.218352655	-0.143117915	-0.232705276	0.219901403	0.018522024	0.361005609	0.721914139	0.301420963	-0.099122977	-0.144492471	0.068448773	0.436791629	0.012732677	-0.019161175	-0.228225988	-0.476028972
MAN2B1	black	-0.08338928	0.279568657	-0.038775418	-0.029597384	0.25140678	0.468076415	0.342534541	0.157008786	0.616911516	0.324887918	-0.601963279	-0.506078149	-0.023821625	0.317502952	0.410147685	0.042126668	-0.002688734	0.083537388
GTPBP3	black	0.039070002	-0.215599181	-0.179152292	-0.038425461	0.200601995	-0.145614584	-0.107222186	-0.115461085	-0.419696915	-0.279057017	0.327804238	0.240904256	-0.069253025	-0.179872543	0.081474927	0.212832215	0.384971357	0.157844241
GLT25D1	black	-0.038741811	0.100172433	-0.116799688	-0.081648496	-0.094994881	0.343295143	0.162447775	0.199341943	0.731428647	0.570848854	-0.377673052	-0.336919681	0.045452684	0.465004257	0.109603714	-0.089656116	-0.235790197	-0.346159141
LRRC25	black	0.15265954	0.321598935	0.066879548	0.061971678	0.064599296	0.418411838	0.312710421	0.221997602	0.732097262	0.297161749	-0.53321218	-0.391716206	-0.013986223	0.244083671	0.119168372	-0.223792295	-0.269373283	-0.246267115
CRLF1	black	0.141281606	0.190598192	0.015569047	0.020845008	-0.231714959	0.334214846	0.187271679	-0.03952307	0.754406697	0.639863339	-0.326720502	-0.23365022	0.073561566	0.291921209	-0.06394385	-0.243278904	-0.460985681	-0.404048098
SCN1B	black	-0.071744933	0.343657941	-0.008374559	0.008562537	0.132972896	0.571305168	0.368146768	0.171615676	0.679058246	0.28829094	-0.533841046	-0.413430278	0.163296813	0.294723442	0.225104318	-0.157113081	-0.249924377	-0.109011831
HSPB6	black	0.111724923	-0.088579706	-0.136818485	0.10247446	-0.215529	0.032338554	0.036295089	-0.028143547	0.23113623	0.328675094	0.072467384	0.169082145	0.132689665	0.105012553	-0.155268367	-0.102982689	-0.193834988	-0.351135398
TYROBP	black	0.011701388	0.296852575	-0.061553504	0.02389742	0.010880322	0.583270983	0.367556456	0.278257469	0.867656659	0.409472586	-0.441602923	-0.289172188	0.103677273	0.297256349	0.104716772	-0.246205358	-0.349377572	-0.366969561
ZNF829	black	-0.095874765	-0.27806793	0.012918209	0.184604664	-0.162250759	-0.51623309	-0.194697103	-0.183178454	-0.544974558	-0.42007555	0.346302807	0.418325256	-0.130966388	-0.144787146	-0.154064658	0.134972614	0.13680986	0.137895037
FCGBP	black	-0.16263579	-0.12059191	-0.265230163	-0.174761571	-0.002499773	0.190460321	0.057587976	0.008989356	0.390083484	0.028329145	-0.077790209	-0.141405029	-0.038923368	0.399777328	0.254661555	0.191236706	0.051832327	-0.03319578
PLAUR	black	0.25426942	0.408972212	0.123642528	0.11835213	0.016884493	0.478792858	0.35325864	0.155450044	0.806166092	0.59533862	-0.563374959	-0.365467889	0.061628907	0.148374426	0.037610718	-0.334942832	-0.370678425	-0.362237415
APOE	black	-0.183521378	0.048557008	-0.283868605	-0.109948581	-0.02941047	0.469964143	0.248581817	0.242387172	0.686060005	0.341245926	-0.357660407	-0.338518651	0.143830389	0.547659535	0.306855056	0.09214862	-0.186295766	-0.136574604
RELB	black	0.221605486	0.173344576	0.014413907	-0.053833295	0.016359496	0.247116641	0.117096677	0.117403855	0.488283517	0.377495841	-0.313037572	-0.299522905	-0.005830176	0.140734388	0.038659836	-0.134562023	-0.139826788	-0.286925173
C5AR1	black	0.231722665	0.199769129	-0.035354179	-0.097277536	0.018714576	0.397240106	0.171295931	0.313116944	0.715609589	0.386422436	-0.340668853	-0.334815294	0.034093509	0.224264734	0.078573443	-0.145342145	-0.199327984	-0.402329267
EMP3	black	0.258601788	0.499944942	0.177310001	0.148465598	0.076154061	0.538093701	0.404817793	0.212458956	0.783692921	0.445132012	-0.68369673	-0.477098425	0.029914075	0.171884164	0.067621559	-0.361044048	-0.388555461	-0.277367785
LMTK3	black	-0.037389047	-0.41888761	-0.080525705	-0.134179314	-0.158197426	-0.560427387	-0.437542308	-0.260909601	-0.607071453	-0.284215368	0.582500333	0.363890568	-0.193347141	-0.196848107	-0.144642235	0.248538936	0.273592392	0.160530189
FTL	black	-0.167066491	0.071566569	-0.322777728	-0.047621411	-0.111471213	0.57716122	0.33495443	0.315118859	0.834622774	0.601096174	-0.263329777	-0.166066014	0.203221424	0.474225063	0.172094223	-0.081504154	-0.35064155	-0.363945308
FPR1	black	0.269102539	0.509120382	0.232447858	0.045409024	0.140792036	0.541377351	0.334301868	0.307314649	0.717334385	0.294229263	-0.580690824	-0.461024883	0.011857399	0.057379894	0.017511974	-0.390916442	-0.338812998	-0.291036493
FPR3	black	0.237547982	0.520355526	0.30358066	0.018725577	0.129031344	0.453723517	0.272417792	0.091288211	0.709467771	0.421622819	-0.533427401	-0.444879184	-0.137925218	-0.090083296	-0.022656137	-0.421185127	-0.325860173	-0.232940099
ZNF578	black	-0.042175544	-0.14634788	-0.069623938	0.107293502	-0.020684903	-0.19885994	-0.032006064	-0.040302555	-0.358297896	-0.285063412	0.254308019	0.331918262	0.005062645	-0.16305455	-0.055532978	0.064963776	0.108653285	0.088587474
LILRB5	black	0.04147542	0.165940648	-0.065728457	-0.037187998	-0.115234279	0.391428993	0.214475341	0.152778299	0.703832208	0.308705328	-0.371814669	-0.301619109	0.20948342	0.403066273	0.087223046	-0.133384123	-0.325704719	-0.382565468
LAIR1	black	0.035692866	0.316095364	0.040668439	0.042341066	-0.035131065	0.485390395	0.320379696	0.220512172	0.870426904	0.366680179	-0.540638852	-0.377950713	0.11097406	0.357873397	0.097865286	-0.244797903	-0.385874472	-0.312529375
LILRB4	black	0.095776487	0.411498483	0.148659322	0.099811137	0.087021659	0.463616534	0.350840699	0.124623772	0.706401429	0.339301864	-0.517036531	-0.356415734	0.108367711	0.098170028	0.070792298	-0.315921822	-0.337764991	-0.180735262
ZNF444	black	0.071004029	-0.138775684	0.102106238	-0.06418605	-0.078259802	-0.333275719	-0.297594949	-0.119845421	-0.456690201	-0.30704348	0.281118867	0.112106342	0.0087102	-0.183424295	-0.199856494	0.049426598	0.126740363	0.073362122
ZNF749	black	0.163453801	-0.190910972	0.006436948	0.061518789	0.074472387	-0.383178866	-0.190485288	-0.134394132	-0.488449855	-0.275294332	0.259330807	0.225845958	-0.039724964	-0.217365139	-0.053536654	0.139438763	0.284774207	0.108118238
ZNF497	black	-0.258384292	-0.104137023	-0.015459129	0.022044705	0.061438112	-0.170714564	-0.088448769	-0.03521348	-0.39366601	-0.210054071	0.192574407	0.147159399	0.098932198	-0.132851971	0.02092487	0.13022717	0.185656814	0.283699455
RSAD2	black	0.055460814	0.106749257	-0.061119814	-0.088078052	-0.062553061	0.286824699	0.119511775	0.094518954	0.653587924	0.365929162	-0.339563474	-0.319514281	-0.064174478	0.387389757	0.109068198	-0.067687484	-0.186416325	-0.211304233
ODC1	black	0.119608629	0.165792453	-0.057470421	-0.089945391	-0.094706502	0.382191687	0.180994085	0.347289582	0.714700865	0.439498452	-0.44001983	-0.416990789	0.074020473	0.480687464	0.095971521	-0.114523776	-0.292540894	-0.332423613
GREB1	black	0.111054261	0.156682561	0.036361862	0.002973061	-0.246901859	0.260069638	0.116267839	-0.019221151	0.701063004	0.643342985	-0.241876498	-0.177741942	0.04355479	0.228134292	-0.110700807	-0.246977949	-0.436637726	-0.396944329
CAPN14	black	-0.008298003	-0.139946375	-0.044708385	-0.13784081	0.120409483	-0.170311288	-0.176539678	-0.167057584	-0.487455367	-0.269584313	0.253777181	0.08511521	-0.150069675	-0.204237522	0.057927315	0.20156028	0.271508039	0.338575212
NLRC4	black	0.274298268	0.31537062	0.243083247	-0.123632189	0.00954249	0.257356387	0.02578765	0.216077158	0.594543078	0.26623336	-0.314003597	-0.387454461	-0.105277621	0.019921654	-0.136779282	-0.331344574	-0.250999804	-0.400684132
SRBD1	black	-0.27970775	-0.114439043	-0.036051503	-0.173035774	0.061096004	-0.110397274	-0.158389783	-0.118110341	-0.38165254	-0.187160179	0.298040219	0.140061209	-0.126280701	-0.208330412	-0.000675562	0.12562882	0.211644678	0.330947934
PLEK	black	-0.06721409	0.072436958	-0.153947045	-0.091139117	-0.20351026	0.385852736	0.176641776	0.361254062	0.861344133	0.419286702	-0.278493827	-0.246532369	0.150506167	0.460807242	0.061990642	-0.113817318	-0.374551849	-0.395418886
DOK1	black	0.060931174	0.113814106	0.012074565	-0.365888469	-0.214182714	0.30652512	-0.105789842	0.177526233	0.676812425	0.393067324	-0.307393863	-0.557271852	0.07823324	0.442432976	-0.018065348	-0.098255491	-0.309606932	-0.361510414
GNLY	black	0.111427091	0.271233494	0.165158442	0.043784569	-0.156601108	0.274325086	0.150292808	0.116010466	0.626029124	0.449730019	-0.245198812	-0.159487667	-0.016871155	-0.003615531	-0.156504962	-0.347439756	-0.429032731	-0.336136966
ATOH8	black	0.092727782	0.189194626	0.029659338	-0.026647285	-0.185248625	0.314500541	0.137748268	0.077784558	0.692844615	0.578955367	-0.368757651	-0.334515057	0.030382284	0.326088322	-0.021834454	-0.1769939	-0.377603861	-0.358318052
PROM2	black	-0.151930619	-0.081071513	0.14047565	0.033700703	0.012715815	-0.328402314	-0.155090979	-0.110771363	-0.457734849	-0.332828148	0.238314687	0.193652752	-0.12688375	-0.311873027	-0.08406122	0.057952331	0.146941569	0.338384237
IL1RL1	black	0.210557767	-0.025357912	-0.065914897	-0.117049752	-0.283382707	0.116266187	-0.024125593	-0.010480366	0.577123936	0.373898775	-0.180861176	-0.230038645	-0.009267843	0.416070672	-0.055616121	-0.059394908	-0.283037246	-0.470290823
IL1B	black	-0.007333405	-0.136194817	-0.113709988	-0.132362658	-0.237005321	0.001506953	-0.109483639	0.191002197	0.376252589	0.369031473	0.173091161	0.06352646	-0.063857404	0.103798982	-0.144336171	-0.057589607	-0.198294461	-0.317372708
WASH2P	black	-0.012023384	-0.065737285	0.199670515	0.024157536	-0.072669155	-0.358641659	-0.246673093	-0.129348617	-0.600318338	-0.435846015	0.409577238	0.303230621	0.00707188	-0.480375683	-0.318682753	-0.102902974	0.040700411	0.135835453
CXCR4	black	0.073522211	0.128219616	0.073155074	0.081979854	-0.246923378	0.151422814	0.117504784	0.150234676	0.54358561	0.237614631	-0.301976823	-0.185308114	0.301926245	0.292187518	-0.055507201	-0.158310714	-0.394286662	-0.267321854
HNMT	black	-0.167319037	0.179178819	-0.196072143	-0.21357571	0.0364652	0.609518152	0.261779495	0.186379379	0.730687313	0.354763137	-0.396153447	-0.437579825	0.174997128	0.440366399	0.303433399	0.005079702	-0.21342881	-0.128844184
GCA	black	0.118190227	0.074422309	-0.263037374	0.367112395	0.144683497	0.335512325	0.501522373	0.283178635	0.439418641	0.140968224	-0.351198227	0.01588306	0.060679265	0.290207878	0.283436702	0.024467277	-0.058000402	-0.09775203
SCN9A	black	-0.106317561	0.10666318	-0.072113212	-0.060129649	-0.211525735	0.349801156	0.151147329	0.146284884	0.713487245	0.39526097	-0.314982581	-0.250854198	0.193562344	0.478909904	0.036422792	-0.134447288	-0.417668798	-0.344614129
STAT1	black	-0.147043171	0.099689554	-0.063004681	-0.027328489	-0.218237844	0.284401869	0.171312772	0.039488135	0.6504805	0.633251616	-0.191610523	-0.125488312	0.069083118	0.21585773	-0.009594182	-0.159219489	-0.372782413	-0.214509468
CD28	black	-0.064511333	0.281989234	-0.021447017	0.06168231	-0.025847597	0.493783577	0.366555821	0.183421902	0.777718077	0.30297081	-0.546122711	-0.357871965	0.154692632	0.431708211	0.176641824	-0.176734426	-0.368107819	-0.215666492
IGFBP2	black	-0.022580533	0.17869273	-0.082858931	-0.018705041	-0.170129261	0.438807896	0.258882749	0.118001106	0.807149053	0.584469601	-0.379365285	-0.288526965	0.142698517	0.409575291	0.075507577	-0.159999867	-0.415551459	-0.319422388
GPBAR1	black	-0.021676593	0.169581836	-0.064601943	0.050930871	-0.019020995	0.333859268	0.282621522	0.145054816	0.52385544	0.484808988	-0.346569403	-0.215997576	-0.046274218	0.250410278	0.115667942	-0.113543621	-0.265206825	-0.133688639
CYP27A1	black	0.063918096	0.334626993	0.098163633	-0.040324334	-0.03426203	0.434341956	0.241294483	0.216824931	0.659125495	0.36379524	-0.475281887	-0.419369761	0.061803588	0.188327514	0.04805999	-0.240676346	-0.350387748	-0.244944332
DNPEP	black	0.144675949	0.210472139	-0.086567125	-0.035929243	0.098171989	0.452360868	0.264703863	0.17556402	0.466758511	0.237742146	-0.378912019	-0.294716242	0.111653751	0.240087248	0.180577565	-0.083870927	-0.126291667	-0.173412811
DOCK10	black	-0.006134163	-0.060314116	-0.146367625	-0.168003497	-0.29939722	0.1716121	-0.022356652	0.140933382	0.753067475	0.445676197	-0.113884428	-0.183826663	-0.008901452	0.403092466	-0.036194934	-0.063592071	-0.294084614	-0.440366278
RAMP1	black	0.153907147	0.374360067	0.154700227	0.063950509	-0.112059268	0.432798382	0.275899974	0.058254515	0.769559739	0.577149189	-0.43195997	-0.282552642	0.076710332	0.117354585	-0.076407452	-0.3724818	-0.48748354	-0.354897208
PP14571	black	0.178447099	-0.052931043	0.216994787	0.002067238	0.094492856	-0.372311766	-0.25686678	-0.067981529	-0.469653026	-0.382064679	0.230127583	0.123367138	-0.207872238	-0.327032577	-0.183338333	0.002179612	0.231207204	0.093341086
SIGLEC1	black	-0.200985366	-0.258366927	-0.403418301	-0.197428085	-0.345092558	0.211402856	0.012335919	0.11076423	0.700150264	0.361819197	0.000436051	-0.049958999	0.170854844	0.652500179	0.120380951	0.154672977	-0.250328415	-0.377172039
C20orf27	black	-0.097533582	0.195903821	-0.223367423	-0.025354978	0.137064739	0.593868653	0.418868921	0.178641447	0.681051803	0.452448322	-0.475601877	-0.349631905	0.070892225	0.41776058	0.36922535	0.009205882	-0.125509067	-0.001199756
SMOX	black	0.166949914	0.353989823	0.097763962	0.062333043	-0.017776532	0.45685871	0.294780372	0.239016539	0.735944447	0.580526454	-0.468573993	-0.325821043	0.055534539	0.169152173	0.010512348	-0.303670914	-0.370008884	-0.30594786
HCK	black	0.039804532	0.197237789	-0.093186949	-0.022233269	-0.071043432	0.488723263	0.272288756	0.351805687	0.872326322	0.360833457	-0.394335316	-0.305703595	0.09055201	0.397775677	0.088034005	-0.183677266	-0.34626307	-0.404662384
MAFB	black	-0.019118261	-0.17668043	-0.341739342	-0.066424834	-0.296230286	0.202869831	0.083524744	0.138088556	0.714732492	0.456770431	-0.065570879	-0.028974655	0.184366816	0.516642964	0.049801654	0.050354074	-0.25898589	-0.481873885
SGK2	black	0.02361931	-0.01529265	0.290111451	0.006921272	-0.039366509	-0.366097395	-0.270767898	-0.167470894	-0.563446174	-0.322415041	0.366152183	0.259878769	-0.148596142	-0.489382961	-0.336483978	-0.151302242	0.042823909	0.145107389
ZSWIM1	black	-0.102184455	0.004634075	0.203417	0.037937741	0.146371065	-0.255138464	-0.151378186	-0.056526217	-0.508792643	-0.39266575	0.152943147	0.120449479	-0.052794321	-0.294609652	-0.071770618	0.033791337	0.236631735	0.282282196
CTSZ	black	0.028154448	0.642120566	0.346134999	0.120279458	0.125828401	0.591780455	0.419121411	0.125459686	0.711691933	0.523788214	-0.63347592	-0.416294657	0.115587119	-0.069392353	-0.02766512	-0.523032868	-0.461731682	-0.214161566
GTPBP5	black	-0.04528637	-0.270033984	-0.043611392	-0.046535854	-0.001472614	-0.377268473	-0.266828351	-0.080294935	-0.509045445	-0.318389531	0.39976696	0.28647106	-0.106309766	-0.213312693	-0.046786445	0.2117626	0.292429994	0.183371299
TPD52L2	black	0.082610013	0.134312607	-0.093205362	-0.082827357	0.047596727	0.376888754	0.144172981	0.084825583	0.438531218	0.367281522	-0.215961652	-0.247631048	-0.036066759	0.199326972	0.060281934	-0.101173066	-0.119071952	-0.287287916
RGS19	black	-0.007651162	0.025798519	-0.294004739	-0.040440747	-0.054374468	0.430557518	0.274032457	0.254771226	0.722888626	0.29034175	-0.326241266	-0.243005905	0.191548304	0.548365006	0.239723871	0.040939424	-0.194954376	-0.287871318
SAMSN1	black	0.112418116	0.385084247	0.098941167	0.11400689	0.001756707	0.495433063	0.360265622	0.208863865	0.822666983	0.400431775	-0.523505339	-0.340508113	0.010145947	0.203833948	0.034762236	-0.342923879	-0.412221415	-0.32241999
MX2	black	0.233249535	0.19860343	0.038687024	-0.10695606	-0.119853769	0.315736478	0.097313388	0.083015498	0.735893016	0.571682664	-0.33773501	-0.345437798	-0.089667526	0.237161772	-0.042279283	-0.225200178	-0.304693575	-0.396292562
MX1	black	0.056719769	0.119563807	-0.075436832	-0.04842909	-0.139649169	0.327278968	0.1615639	0.010210881	0.690409186	0.578333643	-0.303660958	-0.252631792	-0.033367425	0.342181931	0.046019414	-0.129298286	-0.298762075	-0.257221044
TRPM2	black	-0.191167241	-0.1668897	-0.332650999	-0.243077033	-0.248603598	0.267063629	0.01034471	0.103850383	0.70382084	0.311824975	-0.089644409	-0.197403313	0.140883332	0.601805628	0.158684922	0.134011035	-0.190109549	-0.323072636
ITGB2	black	0.046947071	0.216567014	-0.038332508	-0.053908936	-0.03915731	0.440325321	0.248351726	0.240056872	0.887716189	0.387698824	-0.471522226	-0.394504907	0.033643362	0.401607603	0.14237	-0.138791648	-0.286652738	-0.308015948
C21orf58	black	-0.128758	-0.288692453	-0.112232598	-0.065811369	0.175030384	-0.3438278	-0.243887865	-0.194087797	-0.67577885	-0.443592369	0.398540941	0.234853911	-0.049126373	-0.224068693	0.075227999	0.31337851	0.478742693	0.377295866
CECR1	black	0.044296686	-0.011621108	-0.137416524	-0.143182465	-0.182628511	0.215911198	0.037363588	0.183135855	0.746348578	0.40551703	-0.217861651	-0.270074464	-0.023591426	0.402234068	0.071185226	-0.007789626	-0.205992453	-0.338750209
ZNF74	black	-0.06933615	0.045530222	-0.040035613	0.099689273	0.270903445	0.017141614	0.141077424	0.012445014	-0.30325609	-0.191609119	-0.151295373	-0.079588413	-0.015956673	-0.045634781	0.263398858	0.180128485	0.277348888	0.333815209
RAB36	black	0.005776295	-0.010062359	0.295503489	-0.020943847	-0.025393448	-0.358134143	-0.301812545	-0.193659272	-0.565328743	-0.369500957	0.331661355	0.209054243	-0.008844879	-0.458894673	-0.313338161	-0.101858201	0.084361323	0.188961972
C22orf36	black	-0.180893484	-0.137241231	-0.115211936	0.102091027	0.084208243	-0.136409708	0.057167678	0.009429756	-0.294793462	-0.294153304	0.161200868	0.216570424	0.084231331	-0.105480832	0.150206184	0.182675924	0.157739129	0.304481425
OSM	black	0.182421659	0.181041051	-0.08227854	-0.016329598	0.07882616	0.393866102	0.247188522	0.313575662	0.560481123	0.350119099	-0.253374152	-0.187020586	0.046365644	0.112501217	0.121189702	-0.112246424	-0.144812288	-0.273799231
TCN2	black	0.24800168	0.27297832	0.053584555	0.072345801	-0.001060349	0.370300952	0.265987282	0.18416482	0.74389884	0.430237515	-0.570169091	-0.419133987	0.003272028	0.383965979	0.106971447	-0.178266833	-0.276595755	-0.294155351
LIMK2	black	-0.257826287	-0.190501288	0.08365112	-0.216328243	-0.021473711	-0.364553555	-0.349184554	-0.207922888	-0.563240023	-0.395095569	0.382792731	0.131203259	-0.099882467	-0.289787864	-0.0489641	0.20857298	0.243377534	0.415566246
PISD	black	-0.390335247	-0.104119027	0.005427157	-0.153748228	0.110250871	-0.150715341	-0.134964785	-0.034317584	-0.40299631	-0.308356872	0.265900057	0.096580049	-0.14391408	-0.221397481	0.072724706	0.174146099	0.232913773	0.390461029
NCF4	black	-0.042461028	0.020239261	-0.038014407	-0.081392724	-0.125400577	0.165285748	-0.007161702	0.290275144	0.393143082	0.121495558	0.040565787	0.016544913	-0.080322844	0.102752516	-0.139200523	-0.170790823	-0.243542437	-0.342717047
RAC2	black	0.116014726	0.237437427	0.027961692	0.008103469	0.010883088	0.365186722	0.220814224	0.353272332	0.694739917	0.317898494	-0.368713032	-0.267892784	0.00243956	0.189936397	0.035478134	-0.211441651	-0.254498536	-0.345431945
CYTH4	black	-0.118140376	0.060055862	-0.219322627	-0.090305802	-0.150178184	0.448250401	0.226000757	0.257582042	0.853075394	0.344530402	-0.307578066	-0.266697637	0.189889583	0.543105935	0.154768683	-0.060855808	-0.329165131	-0.331161891
C22orf46	black	-0.207266804	-0.409127352	0.012333155	-0.204184912	-0.209650889	-0.625697841	-0.53604231	-0.180159035	-0.589383182	-0.28853753	0.526006868	0.243368086	-0.183473127	-0.147694725	-0.183227989	0.269055032	0.26898444	0.156885909
NFAM1	black	0.045250246	-0.06604588	-0.142997482	-0.149067456	-0.139739185	0.135560183	-0.001937157	0.206301258	0.602078357	0.205883657	-0.24520874	-0.325532936	-0.015750289	0.481217108	0.157879519	0.132850448	-0.080828677	-0.22863105
TSPO	black	0.000710615	0.229014527	-0.162789768	0.008296952	-0.03438941	0.589009534	0.392035887	0.242996514	0.825477392	0.691671144	-0.458076905	-0.307440507	0.071476425	0.4158205	0.187289371	-0.155661032	-0.363732302	-0.27740938
PARVG	black	0.044655506	0.136689095	-0.057231044	-0.087141041	-0.1040033	0.362884624	0.137496919	0.194964078	0.702222804	0.261611602	-0.200969285	-0.206855862	0.113030665	0.22777339	-0.013905864	-0.185013109	-0.302216534	-0.408242341
TYMP	black	0.118482182	-0.036691931	-0.208702113	-0.035865784	-0.231881163	0.258616402	0.1202651	0.190116221	0.730031589	0.51565151	-0.113332738	-0.097473565	0.146767185	0.355724309	-0.032535259	-0.108243708	-0.302011916	-0.483607454
PDCD6IP	black	0.241046883	0.047354559	0.035066932	-0.174456337	-0.194393538	0.152249946	-0.132920914	0.0449659	0.368122334	0.300498056	0.045134742	-0.098580712	0.020229043	0.090076878	-0.257220632	-0.23010612	-0.285812502	-0.479611432
CCR1	black	0.055262373	0.198093009	-0.073359811	-0.07131869	-0.16320454	0.466358988	0.226007053	0.203216781	0.839064037	0.787068204	-0.366344649	-0.31418239	0.188138396	0.361126092	0.030188977	-0.212000699	-0.4235159	-0.448978601
ATRIP	black	-0.194904191	-0.23538891	-0.124932351	-0.265191074	0.218786511	-0.203648519	-0.280903233	-0.091552222	-0.58766855	-0.41953972	0.426786401	0.123303231	-0.185149864	-0.266363492	0.117928036	0.302276239	0.47407076	0.412323186
TWF2	black	0.006967896	0.224842261	-0.217097297	-0.09153238	0.164066752	0.647920578	0.383049035	0.190540563	0.719177469	0.444983114	-0.519825813	-0.457935227	0.110853992	0.419082339	0.3716168	0.006373177	-0.125699133	-0.121907522
PPM1M	black	0.128029973	0.265707001	0.174139567	0.105061823	-0.19053976	0.25186908	0.163707573	0.113120002	0.514951196	0.329811514	-0.264132744	-0.125215693	0.006917787	0.039030485	-0.203717542	-0.383731735	-0.477051719	-0.346487422
WNT5A	black	0.088116634	0.31554197	0.121230257	0.373406038	0.038572693	0.246024766	0.442765852	-0.095357145	0.410496929	0.297425906	-0.392871484	-0.000337597	-0.083301353	-0.01821847	0.035012893	-0.27880469	-0.287139212	-0.0507626
MITF	black	0.198781354	0.32017546	0.14232015	0.184843737	-0.038559787	0.263807244	0.278481944	-0.006667779	0.541570011	0.528749161	-0.405449891	-0.173369611	0.038920041	-0.011762191	-0.048039003	-0.30665357	-0.300309765	-0.270559659
COL8A1	black	0.076859617	0.113836268	-0.064252256	-0.157147219	-0.023857068	0.311821332	0.093105206	0.057325166	0.552830811	0.535238348	-0.296908261	-0.364268171	-0.001334395	0.287969172	0.155079135	-0.008390902	-0.139029701	-0.159914381
TMEM45A	black	0.42953261	0.390092169	0.113729947	0.045790891	0.015721736	0.463497613	0.288343051	0.029742682	0.697356214	0.681634452	-0.515601234	-0.405485408	0.030458965	0.102163303	0.00825473	-0.314235728	-0.351210157	-0.365721765
ABI3BP	black	0.070574651	-0.142004326	-0.160830531	-0.045153098	-0.488245788	0.076032716	-0.058959449	-0.029328317	0.609760368	0.592145774	0.04333515	0.039305632	0.108566401	0.386758601	-0.218590328	-0.124267023	-0.451052841	-0.552021142
CD200R1	black	0.174826183	0.420974227	0.200791738	0.229730773	0.058648285	0.401089002	0.372837601	0.103757154	0.523038726	0.216109171	-0.480532409	-0.204985805	0.036249824	0.052305491	-0.0068352	-0.370399791	-0.383389193	-0.225261919
GPR156	black	-0.175223342	-0.063045409	0.260334825	-0.124715896	-0.102614078	-0.376447437	-0.325777666	-0.143651006	-0.513955274	-0.32230794	0.340319583	0.169708389	-0.01497942	-0.383680203	-0.271059264	-0.052609482	0.054686498	0.205267366
CD86	black	0.150808075	0.545496102	0.246949502	0.138077348	0.128905741	0.546332518	0.422797373	0.167266347	0.804136651	0.359509232	-0.662591201	-0.42929694	0.041983016	0.082447989	0.056312271	-0.420322308	-0.386515849	-0.217718199
RBP1	black	0.120055172	0.185528353	0.075587981	-0.215702267	-0.27671974	0.328789112	-0.010508045	0.049091304	0.752249185	0.59215675	-0.260924551	-0.389524627	0.098145876	0.267475658	-0.130122863	-0.246121947	-0.468032018	-0.453478772
CHST2	black	0.066193658	0.075756026	-0.130102335	-0.003095538	-0.25706701	0.327185214	0.184385593	0.142143942	0.798848253	0.653826311	-0.318860233	-0.23556052	0.120680051	0.462359648	0.032988905	-0.118951381	-0.406168494	-0.393342489
SLC9A9	black	-0.107662089	0.121872689	-0.104376813	-0.13045245	-0.14635034	0.425035035	0.166624736	0.225324737	0.801918143	0.312781421	-0.357529898	-0.346458086	0.168880632	0.524879548	0.10802731	-0.104362512	-0.348564266	-0.337637831
PLSCR1	black	0.181300058	0.089583931	-0.107183456	-0.25017284	-0.071385575	0.380126563	0.015426415	0.201355936	0.627889519	0.520252551	-0.290392792	-0.472971187	0.094583892	0.404851262	0.077790355	-0.042704696	-0.187671299	-0.394852323
CP	black	0.202798383	0.252314575	0.135500768	0.094332869	-0.03220033	0.213576415	0.189874676	0.095965686	0.537618197	0.429684628	-0.412134402	-0.263760162	-0.082945024	0.138099726	-0.013597003	-0.227806921	-0.246715863	-0.213368439
SSR3	black	0.110932499	0.564959226	0.200124017	0.223832812	0.139604425	0.588415249	0.53856859	0.095324313	0.621161166	0.60808323	-0.634717824	-0.333019051	0.005505552	-0.007892046	0.055827707	-0.433217674	-0.395315107	-0.133802189
TIPARP	black	0.206854966	0.33016893	0.036913082	0.226138429	0.03427663	0.41342712	0.413492338	0.147583876	0.680192172	0.626465401	-0.48024046	-0.193524276	0.061871328	0.124488676	0.051052958	-0.300400735	-0.343143155	-0.332237021
LRRC15	black	0.074462917	0.057443523	-0.01567326	-0.042975186	-0.160170436	0.143284126	0.030157655	-0.122931479	0.424944663	0.55928407	-0.145960877	-0.156392863	0.064407053	0.177772892	-0.025699004	-0.075157427	-0.212329486	-0.236921092
MFI2	black	-0.040408506	0.268034447	0.030414982	0.150621768	-0.064625962	0.364506789	0.333180608	-0.086121901	0.571655315	0.463177007	-0.353632463	-0.132368224	0.032024283	0.110168467	0.08404719	-0.204697917	-0.365472454	-0.098008333
SPON2	black	0.007366855	0.028898657	-0.136136808	-0.058969972	-0.294136219	0.275603242	0.113728701	0.059580896	0.695908811	0.611422631	-0.22400014	-0.202418146	0.083257121	0.434318939	0.001957017	-0.099983128	-0.408392101	-0.348639503
C4orf10	black	-0.040915264	-0.117776911	0.203857431	-0.087130653	-0.121856943	-0.411708531	-0.34788954	-0.170492974	-0.565017879	-0.368770237	0.460956371	0.266506153	-0.074000704	-0.45400483	-0.310755615	-0.043363799	0.073492106	0.132433117
ADRA2C	black	0.222606648	0.381037193	0.137329394	0.086326774	0.035687229	0.411369932	0.295927577	0.010488861	0.638184488	0.554900002	-0.491895225	-0.340336862	0.146522992	0.072788267	0.043933338	-0.268938446	-0.314947673	-0.257579018
SH3TC1	black	0.188168584	0.05102465	0.03680348	0.044354524	-0.167937937	0.048504981	0.04299125	0.063776463	0.342472071	0.207157759	-0.122405572	-0.069733444	0.011126851	0.108183973	-0.07969749	-0.133443746	-0.247493934	-0.32029109
TLR1	black	0.041763837	0.243585247	0.007122433	0.101521551	-0.074301421	0.389787103	0.319822829	0.240944404	0.816609531	0.33729453	-0.45390248	-0.254311613	-0.00796505	0.318915877	0.073305396	-0.227019041	-0.371479522	-0.290698974
UCHL1	black	0.110705036	0.418285738	0.160728564	0.082037018	0.113111883	0.435243865	0.342323505	-0.062891951	0.59688282	0.467811659	-0.441304849	-0.294759366	-0.051713293	-0.054263486	0.080400886	-0.293920874	-0.273544906	-0.086363558
IL8	black	0.073306026	0.29506367	0.041926571	0.025208088	0.108332796	0.416262966	0.279004235	0.282067519	0.573936358	0.413338978	-0.352380273	-0.243597229	0.097871679	0.066765649	0.067371883	-0.221861295	-0.188551762	-0.195643314
CXCL9	black	0.079406204	0.161467124	0.134493834	0.062619453	-0.16172224	0.123616277	0.076561745	0.092653364	0.532825792	0.339025409	-0.174316288	-0.085811016	-0.012309064	0.042082381	-0.159016466	-0.270106748	-0.331128888	-0.27602906
CXCL10	black	0.056512678	0.248336348	0.123615341	0.066504184	-0.07898586	0.264545866	0.189871108	0.093923662	0.631227113	0.359539774	-0.302929714	-0.179851834	-0.012037019	0.074288604	-0.064918434	-0.281901629	-0.336093048	-0.227178079
BMP2K	black	0.092680406	-0.051891249	-0.077091215	-0.163006879	-0.275177301	0.076684823	-0.080546201	0.121355065	0.536974713	0.341658484	-0.103131827	-0.177481347	0.033483374	0.337649925	-0.050860662	-0.056441055	-0.243671007	-0.353584166
SPP1	black	-0.057916666	0.318033813	-0.027510937	0.055127071	0.111873028	0.552021423	0.394880102	0.213426938	0.702999359	0.409583065	-0.511453599	-0.339148752	0.16957979	0.28638239	0.225431833	-0.157344206	-0.271973292	-0.142982752
HERC6	black	-0.137548025	-0.13899377	-0.216968643	-0.146076001	-0.142967306	0.077020171	-0.000766622	-0.147468505	0.322647082	0.300585804	-0.051472498	-0.111677309	-0.051575355	0.337795506	0.16359301	0.157506032	-0.048706796	-0.018530957
GPRIN3	black	0.070022858	0.008120681	-0.207397823	0.046415096	-0.162072817	0.275437295	0.201795767	0.076238602	0.689395268	0.407022736	-0.256196608	-0.142241645	0.042736832	0.406141382	0.117543138	-0.019439962	-0.246424301	-0.310528884
HPGDS	black	-0.14614259	0.291167477	0.027836051	0.081835518	0.028761902	0.441400648	0.341279595	0.217748412	0.593878956	0.173828494	-0.455842894	-0.239468752	0.082577269	0.286709952	0.14163231	-0.185611108	-0.29855916	-0.096464633
PAPSS1	black	-0.010092292	0.201529338	-0.097034657	-0.160457728	0.098059172	0.479481041	0.185021621	0.183877805	0.546780961	0.569583841	-0.368888249	-0.437265814	0.019217352	0.232650563	0.205247482	-0.049402676	-0.114801057	-0.141264946
PP12613	black	0.26261289	-0.056158763	0.126529338	0.070542223	0.069997109	-0.305652909	-0.140318048	-0.13741923	-0.531008202	-0.33648847	0.238816332	0.248557585	-0.228240206	-0.371041797	-0.130646198	0.008638888	0.171299459	0.185404156
TLR2	black	0.156152996	0.177974812	-0.046533868	0.116585762	-0.068883081	0.342841903	0.294092098	0.203142987	0.766768993	0.33077529	-0.356781833	-0.177211821	0.063133332	0.285879495	0.045121307	-0.194805785	-0.317815063	-0.394870933
FGG	black	0.197041089	0.40012867	0.275357077	0.016923052	-0.086478532	0.339853631	0.157707487	-0.054714799	0.631586472	0.51257825	-0.349581056	-0.286616758	-0.047666223	-0.033915232	-0.185185643	-0.435969831	-0.431716508	-0.324651757
RXFP1	black	0.18680232	0.389125515	0.196540333	0.093089041	-0.087755096	0.38208649	0.258707036	-0.010394906	0.723005129	0.654066709	-0.456709383	-0.31309247	0.046451695	0.083895652	-0.081078012	-0.376789234	-0.447867778	-0.311800102
1-Mar	black	-0.059936225	-0.090299543	-0.371240358	0.305384563	-0.158939775	0.269963096	0.412261647	0.106840921	0.659378793	0.360701465	-0.176858396	0.175713483	0.103674278	0.469314176	0.169031318	-0.003131706	-0.275796478	-0.254364196
ACSL1	black	0.185255694	-0.063479492	-0.164645625	-0.052010647	-0.066379825	0.118995134	0.074323923	0.181790369	0.521664664	0.257017374	-0.10036893	-0.109687534	-0.103933159	0.241566988	0.092131409	0.052178758	-0.054806888	-0.313428378
FAM105A	black	0.089736993	0.158560617	-0.05743273	0.016496777	-0.218153935	0.377299188	0.219807606	0.139860034	0.871844824	0.537179153	-0.383842572	-0.260359664	0.141901453	0.429996035	0.019666736	-0.200881266	-0.446214702	-0.430516307
PTGER4	black	0.042372593	0.195515866	-0.064816546	0.128817396	0.031209905	0.371087009	0.333142106	0.228946306	0.697187479	0.319419	-0.395400555	-0.203038307	-0.093628807	0.260442508	0.13672625	-0.14944798	-0.223639454	-0.194080831
PPAP2A	black	0.154691108	0.49836336	0.393655331	0.086339117	-0.093353539	0.311997462	0.198815545	0.054184167	0.5794861	0.436077277	-0.497078231	-0.367389279	-0.016801893	-0.027133837	-0.199227575	-0.493625276	-0.49570597	-0.269349973
F2R	black	0.040455739	0.246003784	-0.010585255	0.115872935	-0.122680944	0.410558102	0.328494684	0.025793712	0.770012854	0.666731191	-0.410002988	-0.214769654	0.07052265	0.26269433	0.053821789	-0.223422397	-0.411807999	-0.295286814
TXNDC15	black	0.137599773	0.507280265	0.337988527	0.164975897	-0.088760913	0.384192954	0.285288085	0.077493754	0.53895493	0.47689148	-0.496545662	-0.324260085	0.021202976	-0.037052213	-0.198579652	-0.509828055	-0.518089801	-0.256236942
CD74	black	0.03852085	0.18656891	-0.055309449	-0.041569151	-0.064579525	0.402920465	0.224855398	0.163724519	0.85396768	0.454999978	-0.373735208	-0.310809706	0.020316587	0.313416711	0.101172233	-0.16061278	-0.298057675	-0.319384613
HAVCR2	black	0.140383938	0.476169353	0.165924564	0.059316226	0.051775403	0.561439124	0.374372984	0.150535601	0.851111533	0.381848647	-0.573012488	-0.418667473	0.032581548	0.118618019	0.037661342	-0.391076655	-0.426169295	-0.335974104
DOCK2	black	-0.027357669	0.027887164	-0.141763755	-0.236322302	-0.229629708	0.347073158	0.041383517	0.278152353	0.849100181	0.383617443	-0.212671046	-0.320368113	0.103183421	0.472524125	0.027133628	-0.085185663	-0.33840621	-0.451468652
DUSP1	black	0.423421703	0.127598501	-0.02443829	0.068157043	-0.114653218	0.237222113	0.130031449	0.20099422	0.41274567	0.351695558	-0.182490578	-0.091300504	0.041999245	0.124575459	-0.124563093	-0.234892411	-0.293867046	-0.459819098
TSPAN17	black	-0.119035559	0.132939025	-0.027429608	0.134104534	-0.17634637	0.245502105	0.268282425	0.128427517	0.51972623	0.454753503	-0.281497477	-0.084180804	0.060364035	0.266360484	-0.001943645	-0.186723012	-0.357814143	-0.19911654
HK3	black	0.051816803	0.038410346	-0.122637337	-0.053890738	-0.117953041	0.251652468	0.117721883	0.276994258	0.573807148	0.325188145	-0.081571251	-0.088617828	0.081632057	0.155460777	-0.021782792	-0.11859483	-0.214008955	-0.351964296
RNF130	black	-0.032889937	0.431876695	0.060632208	-0.00618571	0.250241811	0.601255303	0.397640451	0.16308195	0.647167285	0.34295094	-0.593156735	-0.47810051	0.003760031	0.184468609	0.2698832	-0.190274883	-0.18032135	-0.057829838
CD83	black	0.082076542	0.234855212	0.019626862	0.095478933	-0.016725424	0.337389829	0.277050108	0.24818442	0.656927675	0.433863697	-0.32652025	-0.158006718	0.019330123	0.106941958	0.013317427	-0.247815876	-0.299857361	-0.297827727
PRL	black	0.152887495	0.358503678	0.179939425	0.034988247	-0.090295621	0.377757839	0.214978719	-0.039991146	0.687973905	0.591595352	-0.40387309	-0.315969766	0.013500434	0.086515848	-0.081199331	-0.341697671	-0.416775044	-0.292638569
HLA.F	black	0.004693383	0.058880731	-0.122120269	-0.146219619	-0.204226006	0.339012174	0.084038366	0.237693921	0.79201502	0.468176207	-0.25364345	-0.300814803	0.014322247	0.435579571	0.026796533	-0.104274541	-0.338957662	-0.354533506
HLA.H	black	0.021814185	0.027910996	-0.080800617	-0.204275796	-0.113302388	0.227766977	0.000171184	0.093320808	0.57309472	0.381293784	-0.219429875	-0.327818032	-0.061515423	0.380695793	0.05130089	-0.015977479	-0.160768551	-0.220152926
HLA.C	black	-0.039139437	0.122649755	-0.116385495	0.003356917	0.000173082	0.364394733	0.222374433	0.173967997	0.499407358	0.324191322	-0.284607988	-0.202857789	0.180853773	0.287534097	0.150278553	-0.059102272	-0.188534417	-0.177767383
HLA.B	black	-0.112236701	-0.066775837	-0.355166006	-0.053115399	-0.181194267	0.385572716	0.238550571	0.246524402	0.835358378	0.470572443	-0.319599871	-0.246450756	0.151481854	0.69574556	0.269423561	0.109630378	-0.250348371	-0.284658346
AIF1	black	-0.08321037	0.269962625	-0.079658814	0.012566918	-0.041880453	0.58312072	0.362622195	0.272604452	0.849315412	0.359015077	-0.411435877	-0.267844969	0.169944745	0.334269743	0.109507845	-0.232704406	-0.40515468	-0.325234512
DDAH2	black	0.116503848	0.388914812	0.202279341	0.096068221	-0.141295934	0.393708374	0.260747632	0.11781207	0.620037615	0.28455874	-0.528229556	-0.353265512	0.099086134	0.213546965	-0.078770503	-0.371995877	-0.5130248	-0.253232032
ZBTB12	black	0.084618787	-0.275105038	0.045784584	-0.020695297	-0.139172274	-0.501825573	-0.355343631	-0.123267583	-0.536171333	-0.389685337	0.415476421	0.3128027	-0.103437265	-0.218958304	-0.218751663	0.109314866	0.161845501	0.052749479
C2	black	-0.01745198	0.200188579	-0.071380639	-0.048472211	-0.100071623	0.458006085	0.263596765	0.203594876	0.88469743	0.489325502	-0.509806599	-0.429994211	0.150029515	0.508170514	0.189046104	-0.099029241	-0.361445467	-0.288895443
HLA.DRA	black	0.102993055	0.364913939	0.12963154	-0.005950919	-0.033763155	0.456654398	0.260402309	0.161397065	0.82373741	0.462312603	-0.409783706	-0.32713685	-0.025582694	0.091028637	-0.026465741	-0.359597249	-0.412572694	-0.321010467
HLA.DRB5	black	0.114063843	0.386819325	0.190199903	0.05948254	0.037705532	0.390428661	0.274230967	0.099826663	0.65077179	0.35272584	-0.425413055	-0.303698555	0.009452601	-0.007471227	-0.003062253	-0.326979553	-0.344322577	-0.202616735
HLA.DRB6	black	0.158195255	0.369664976	0.170143256	0.030588877	0.071875136	0.355289111	0.252223513	0.10550896	0.578700811	0.287068271	-0.447082027	-0.36397499	-0.008950003	0.021794366	0.046389149	-0.264982815	-0.253745385	-0.143607738
HLA.DRB1	black	0.123881636	0.376256257	0.149213837	0.080300623	-0.001481038	0.422665856	0.297831075	0.152682908	0.762783078	0.452603205	-0.453590971	-0.299825934	0.011891359	0.087103591	-0.018522199	-0.359957806	-0.379844533	-0.294410639
HLA.DQA1	black	0.118434117	0.358904108	0.214663695	0.058289856	-0.059986604	0.3188548	0.211685936	0.108401655	0.670054795	0.401929545	-0.366843031	-0.245362003	-0.058929388	-0.004856858	-0.113270908	-0.381037627	-0.397507497	-0.274796041
HLA.DQB1	black	0.10566075	0.331765079	0.187205794	0.039947234	-0.012798656	0.311009222	0.193213536	0.133759153	0.547065759	0.313209531	-0.293623645	-0.187940338	-0.04700838	-0.052868038	-0.107810096	-0.357003352	-0.329126789	-0.235343751
PSMB8	black	-0.06284726	0.297389858	-0.089188528	0.024421241	0.022851583	0.619281573	0.409427035	0.219726295	0.86310807	0.592845375	-0.508650147	-0.344333076	0.122466144	0.380886788	0.172990415	-0.214832955	-0.357948073	-0.260979357
TAP1	black	0.059795266	0.139648849	-0.113099003	-0.049816337	-0.146423993	0.405591235	0.225735545	0.146843434	0.838235031	0.792734553	-0.364900128	-0.312495834	0.070468353	0.395319586	0.08654851	-0.13320549	-0.346251036	-0.36405595
PSMB9	black	0.002918898	0.303517804	0.003850225	0.001534341	0.040934929	0.508663442	0.321418015	0.204492688	0.735316231	0.437568424	-0.453115003	-0.334184808	0.114170078	0.247940874	0.122130224	-0.198633746	-0.285495184	-0.194680771
HLA.DMB	black	0.093917403	0.48528149	0.15782444	0.059279649	0.058830739	0.598182777	0.395907184	0.179581792	0.85711013	0.411633159	-0.556690827	-0.390164265	0.019502621	0.109499043	0.044034845	-0.401141036	-0.445826721	-0.262450555
HLA.DMA	black	0.103520641	0.274207033	0.086200379	0.192450257	-0.091837068	0.298034536	0.312814163	0.131915708	0.671849898	0.338278266	-0.341827934	-0.10885324	-0.014373041	0.090009482	-0.057674513	-0.330185009	-0.402665676	-0.297057792
HLA.DOA	black	0.112752224	0.304600193	0.19927637	0.061589366	-0.047495364	0.245766711	0.165946491	0.147085244	0.596946963	0.261927218	-0.3193382	-0.223110448	-0.038864372	-0.01626117	-0.089411613	-0.328886484	-0.322695768	-0.21604497
HLA.DPA1	black	0.143855955	0.399544633	0.173141349	0.025368168	0.02091281	0.446580693	0.267450625	0.141707912	0.796565743	0.412782566	-0.445963951	-0.348805366	-0.008145999	0.055942852	-0.023716508	-0.371561585	-0.373267781	-0.298042121
HLA.DPB1	black	0.182708391	0.36524295	0.172957808	0.051902908	-0.047991113	0.383186203	0.242060242	0.116421566	0.754847653	0.443198312	-0.393456932	-0.283280194	-0.018302563	0.028704775	-0.081368327	-0.379021831	-0.406896849	-0.332723688
FGD2	black	-0.113920697	-0.106161138	-0.231681531	-0.24472048	-0.290226899	0.2615739	-0.028910059	0.206048465	0.724967005	0.298204957	-0.033822063	-0.170995742	0.144484056	0.476356039	-0.004807672	-0.012523107	-0.303184925	-0.439038318
NFKBIE	black	0.096341186	0.3800346	0.053961278	0.165822468	0.1770442	0.48238502	0.426306021	0.172074975	0.520728622	0.223312931	-0.504917271	-0.288845239	0.093244923	0.076134009	0.165640546	-0.231030062	-0.221865367	-0.105688259
CNR1	black	0.232532405	0.288951007	0.151503322	0.15579961	-0.173055063	0.267312265	0.222973112	-0.054030395	0.657321607	0.622499043	-0.336272895	-0.146420578	0.027637788	0.061435106	-0.159957622	-0.363899188	-0.4600994	-0.378858411
PRDM1	black	0.313798923	0.174750282	0.124019718	0.082053213	-0.282697712	0.134338803	0.078349345	-0.009171842	0.624165386	0.608098843	-0.215378198	-0.107002984	0.016980155	0.077148118	-0.250497524	-0.343662795	-0.442584023	-0.534986906
MAP3K5	black	0.091722946	0.011124269	-0.001255836	-0.15755706	-0.252900241	0.099946108	-0.089391643	-0.006407928	0.486000839	0.40632039	0.000950423	-0.120784136	-0.048509944	0.130598635	-0.190965796	-0.189487432	-0.300952908	-0.382776816
RAB32	black	0.00852937	0.427295241	0.033165772	0.092738604	0.087067292	0.649107608	0.478997489	0.224727281	0.724325579	0.385762758	-0.483229136	-0.268106115	0.0852543	0.130737628	0.107149108	-0.334623559	-0.397514092	-0.200177881
TAGAP	black	0.1104826	-0.009782649	-0.079775677	-0.137036697	-0.201238743	0.161317434	-0.016611764	0.317678447	0.56281818	0.321104531	-0.067078145	-0.143214993	0.030694258	0.188903257	-0.046363753	-0.068283359	-0.228020197	-0.383530716
SOD2	black	0.15130361	0.045036498	-0.14461094	-0.019044977	-0.215698379	0.297405172	0.156053601	0.250611873	0.878551822	0.556473842	-0.29709184	-0.233135233	0.067549754	0.452886992	0.022401091	-0.11836975	-0.337154859	-0.503801081
RNASET2	black	0.035612431	0.288684518	-0.017268073	-0.109209499	-0.044946633	0.535230857	0.245458611	0.191106039	0.79527213	0.719451433	-0.43939951	-0.42951949	0.051716128	0.29571981	0.091285542	-0.220798479	-0.379862935	-0.30737652
THBS2	black	0.00425993	-0.024347411	-0.187025915	-0.005067867	-0.176910031	0.210518071	0.137716271	0.002657666	0.571599057	0.550841777	-0.225568296	-0.153943345	0.185183257	0.405200524	0.116530032	0.032817341	-0.211356313	-0.25377695
TWISTNB	black	-0.00183647	0.123598543	-0.233850112	0.26776752	0.072199557	0.366724188	0.493438702	-0.01471372	0.542570371	0.399164555	-0.494884967	-0.191449759	0.096798082	0.3789483	0.367197548	0.071510553	-0.092574668	0.004445654
SKAP2	black	0.222800442	-0.013274571	-0.025099251	0.080476179	-0.247030425	0.021956103	0.017368186	0.091745064	0.39588045	0.415012525	0.06968558	0.166681152	0.01486735	0.00706912	-0.260450286	-0.23506846	-0.290522385	-0.524862891
PRR15	black	0.218601388	0.471955228	0.195777345	0.141282714	0.244254371	0.437253708	0.364992831	-0.093767043	0.408225032	0.555683242	-0.462271693	-0.286109846	0.034285357	-0.185449533	0.066514908	-0.317464721	-0.17474591	-0.067893013
AOAH	black	0.088707984	0.267849319	0.124303511	-0.158783697	-0.083531619	0.366464765	0.078251606	0.210656838	0.777654615	0.332153072	-0.358961531	-0.412219105	0.010589999	0.224839854	-0.047021139	-0.272676219	-0.339100049	-0.391026698
EPDR1	black	0.08755551	0.296496941	0.0787906	0.061451238	-0.133123097	0.404746151	0.267633002	0.029271925	0.739525011	0.602789748	-0.418151201	-0.281378301	0.149214385	0.220468611	-0.023968268	-0.287759531	-0.43709609	-0.325667812
IGFBP1	black	0.153967344	0.250249549	0.08957143	0.048686146	-0.167514962	0.333460576	0.187093804	-0.056728568	0.709676102	0.651587098	-0.303331515	-0.19730158	0.061267997	0.160522637	-0.105638028	-0.312550327	-0.43674877	-0.386283006
IKZF1	black	-0.071507629	-0.125615791	-0.269356478	-0.065089202	-0.227356677	0.207882844	0.095548075	0.345713436	0.732922795	0.308681208	-0.144857017	-0.111330329	0.106796551	0.536179664	0.114037832	0.06433247	-0.208977959	-0.37436384
ASL	black	0.033151868	0.150383898	-0.054835484	-0.259715546	-0.027368401	0.383942323	0.029746326	0.053158699	0.440296217	0.360669757	-0.194121052	-0.371474266	-0.074793235	0.178884739	0.018714221	-0.122080433	-0.168075207	-0.179936948
LAT2	black	0.225152002	-0.118391557	-0.055734765	-0.064364531	-0.241909858	-0.053689731	-0.135303737	0.090873947	0.350964568	0.065960879	0.09354691	0.010701578	-0.027572142	0.149759306	-0.20082906	-0.099450009	-0.19056338	-0.45255317
FGL2	black	0.06244445	0.088101032	-0.095177215	-0.094715518	-0.148032611	0.337575526	0.128348702	0.158677662	0.768518785	0.42585224	-0.337981862	-0.355272273	0.036328467	0.447402225	0.101264189	-0.048425093	-0.285011391	-0.347138718
SEMA3C	black	-0.110445323	0.155027415	-0.006802009	0.05915736	-0.020820839	0.248590842	0.236956308	-0.065284798	0.349930339	0.287291082	-0.289987011	-0.195104431	0.153441106	0.127875161	0.176363632	-0.008211932	-0.19675622	0.052364921
PDK4	black	-0.046637001	0.113254265	0.05139602	0.257999702	-0.131150833	0.094532037	0.249373226	0.075896517	0.315594966	-0.006424609	-0.239936527	0.013606297	0.274211795	0.171293641	-0.021347139	-0.152921774	-0.282727183	-0.159918046
PIK3CG	black	-0.008221676	-0.001538156	-0.195328797	-0.197818878	-0.193885171	0.344584677	0.060987886	0.28279373	0.781456445	0.362479097	-0.254910325	-0.330492667	0.165898598	0.544129812	0.107612212	-0.000582707	-0.255803693	-0.387912043
FOXP2	black	-0.12646893	-0.209150044	-0.003823428	-0.043069635	0.0105276	-0.311453578	-0.233671977	-0.11633852	-0.487221255	-0.37488953	0.329174866	0.214282481	-0.011640996	-0.172234947	-0.029649602	0.221749979	0.221283993	0.235954507
TFEC	black	0.157063463	0.327729719	0.240847888	0.31988907	-0.180206942	0.212620702	0.270067061	0.133762826	0.590439637	0.29618126	-0.337889493	-0.037008186	0.001053472	-0.006143947	-0.236087209	-0.449098349	-0.52927663	-0.380912194
TSPAN33	black	-0.108954503	0.359144774	0.057941127	0.003576648	0.071053973	0.528477099	0.343177695	0.238618374	0.728992916	0.265745031	-0.532318176	-0.408443593	0.058752773	0.267469709	0.159999263	-0.226393169	-0.300991077	-0.134568006
TBXAS1	black	0.072041796	0.362514925	0.052864313	-0.013786737	0.051359347	0.546782046	0.321915513	0.220510424	0.795345772	0.288317128	-0.532562752	-0.439856011	0.112218163	0.280458454	0.121416905	-0.243674388	-0.336449683	-0.265649536
ZNF282	black	-0.147376155	-0.153573616	0.114932486	-0.214158681	-0.023955019	-0.319502129	-0.377734453	-0.12058989	-0.477809607	-0.386591487	0.300951258	0.025576224	-0.06816685	-0.20579525	-0.058606145	0.177736469	0.193489401	0.289357553
TMEM176B	black	0.049042311	0.34428165	0.073445502	0.089258177	-0.060332483	0.478224074	0.354044878	0.124132612	0.730597524	0.346518781	-0.531172366	-0.348255327	0.276330153	0.293476513	0.066025554	-0.271578802	-0.436417365	-0.293423646
TMEM176A	black	0.026945482	0.220035943	-0.058587202	0.014490567	-0.066243638	0.46109527	0.282280833	0.226766073	0.765770796	0.349525241	-0.466288898	-0.33503194	0.252996755	0.437772073	0.116895925	-0.166450717	-0.354472512	-0.33657647
PAXIP1	black	0.024168682	-0.359359361	0.006035731	-0.350070215	-0.047871074	-0.510008007	-0.591943559	-0.192499745	-0.582125973	-0.294574925	0.470567978	0.044467354	-0.074061449	-0.143321178	-0.117605816	0.300277138	0.387603235	0.111954412
MSR1	black	0.166364562	0.262202677	-0.045423398	0.115715794	-0.004093053	0.457606358	0.372881008	0.112832249	0.823021598	0.438256859	-0.472661346	-0.27026941	-0.01653181	0.283227928	0.122208664	-0.217454907	-0.326833054	-0.326453922
DOK2	black	0.080167351	0.315776416	-0.017891495	0.040413948	-0.001624858	0.544565827	0.361000033	0.279315297	0.850866518	0.427287774	-0.477782022	-0.321721251	0.0661874	0.289535266	0.08886893	-0.271376198	-0.380575702	-0.34446143
EGR3	black	-0.039814666	0.016598241	-0.114654633	0.022121747	-0.074129781	0.173786962	0.115176648	0.172560633	0.404370995	0.280732811	-0.121155775	-0.069870291	0.061879798	0.189591549	0.067391721	-0.007232852	-0.129594801	-0.201200367
CLU	black	0.043129844	0.197099706	-0.019398111	-0.056746347	-0.039629769	0.353843684	0.197120183	0.046814043	0.661337095	0.572039114	-0.461117741	-0.423787056	0.030408697	0.351529701	0.190438606	-0.043065641	-0.230731403	-0.163231348
SCARA5	black	0.169778542	0.269918686	0.100910593	0.050455304	-0.186420324	0.333596023	0.194817675	0.011473474	0.741602113	0.660632267	-0.351905519	-0.235069606	0.023302942	0.162027922	-0.094194774	-0.309609089	-0.462760439	-0.366463241
EIF4EBP1	black	0.001953707	0.268642049	-0.149631841	0.050579429	0.145438641	0.595119418	0.438397166	0.125497179	0.665370181	0.583810871	-0.535432312	-0.352946635	0.124615394	0.376605607	0.308156643	-0.075298372	-0.20105434	-0.130064867
CEBPD	black	0.21100132	0.135537917	-0.044455601	0.199058992	-0.064303237	0.227779057	0.232324673	0.159996124	0.397581572	0.310788306	-0.210789983	0.001627546	0.118993564	0.148123848	-0.090421919	-0.236460082	-0.249315558	-0.468616059
LY96	black	0.062740363	0.4461135	0.00839372	0.39005166	0.229022983	0.593516712	0.68751916	0.218741768	0.62735906	0.288953704	-0.57834802	-0.107605835	0.033089634	0.089849087	0.201822382	-0.31769718	-0.311311879	-0.094293427
OSGIN2	black	0.004327636	0.343723142	0.111119619	0.292583912	-0.002711242	0.322999435	0.447317651	-0.067095922	0.457187557	0.635408527	-0.388954452	-0.063377496	-0.020752878	-0.056140461	0.025586382	-0.300458392	-0.367751916	-0.07155816
DECR1	black	0.048794699	0.309616696	0.047424829	-0.111664744	0.14189126	0.475813431	0.231763994	0.183778249	0.520642431	0.120716029	-0.460714235	-0.46397066	0.149341422	0.228212982	0.176128816	-0.127542158	-0.133444461	-0.113745039
OSR2	black	0.074554734	0.151179075	0.149005288	0.040854738	-0.281847971	0.095386146	0.020402615	0.093642141	0.458033026	0.468772017	-0.16375971	-0.102875196	0.079962515	0.051338085	-0.224318879	-0.292699536	-0.443751667	-0.361386815
DEPTOR	black	0.096942504	0.268931338	0.072580737	0.116494194	-0.178877551	0.35287814	0.268657221	0.03168101	0.742962031	0.675523508	-0.378187643	-0.19398679	0.053679056	0.175850753	-0.078463716	-0.313517141	-0.476060421	-0.352086993
SLA	black	0.212635555	0.074115428	-0.095124859	-0.11827526	-0.174729764	0.314990655	0.077315486	0.262474577	0.796455316	0.355085579	-0.271085654	-0.303503251	0.060585484	0.410667043	-0.01898118	-0.131213652	-0.30001842	-0.553633492
WISP1	black	0.208484056	0.192221819	-0.037767515	0.146033465	-0.082482328	0.32083642	0.293678727	0.006388563	0.582330036	0.474676422	-0.388746072	-0.199818562	0.160571	0.26748575	0.063282466	-0.154450452	-0.324970858	-0.249823415
RECQL4	black	-0.064013446	-0.415573555	-0.258913724	-0.144192418	0.146796058	-0.345865931	-0.291365246	-0.018945117	-0.55726511	-0.318739474	0.523800585	0.302421601	-0.176837985	-0.115822254	0.038365706	0.338038413	0.538915327	0.162675295
KLHL9	black	-0.006842952	0.14821831	0.015927231	-0.340654156	-0.124214797	0.325263248	-0.035071528	0.127844527	0.43219407	0.304363336	-0.100834307	-0.293475832	0.05074167	0.117044271	-0.052206155	-0.163699769	-0.296719759	-0.218214405
MSMP	black	-0.012381145	-0.228302082	0.02615634	-0.136481252	0.040144551	-0.415674644	-0.318913214	-0.114393274	-0.621677834	-0.404429897	0.23739189	0.021519218	-0.071172987	-0.131992011	0.066928672	0.33534254	0.371182038	0.39876836
GLIPR2	black	0.008391335	0.18198022	-0.148358473	0.00479153	-0.002898324	0.483390885	0.32014259	0.31178844	0.726139107	0.43422238	-0.333097388	-0.205280332	0.068504662	0.268009637	0.129432218	-0.137982989	-0.265390432	-0.275941557
MAMDC2	black	0.126458201	0.140169589	-0.075706729	0.070642108	-0.120039824	0.324895798	0.243919252	0.068408543	0.622682796	0.6597579	-0.285515613	-0.132651991	0.052288573	0.243500492	0.031872382	-0.164080326	-0.331137216	-0.312607682
ALDH1A1	black	0.137048804	0.345521726	0.146548752	0.028067546	-0.153180259	0.408315571	0.228321722	0.051098494	0.815461892	0.631098305	-0.442998279	-0.326978344	0.099920231	0.18557236	-0.06474662	-0.349509662	-0.504124647	-0.352219467
RORB	black	0.128355186	0.273396477	0.127432104	0.033384081	-0.171494646	0.31249865	0.163897817	-0.012673893	0.694794032	0.633457713	-0.316185467	-0.224475622	0.048644424	0.114567707	-0.113984192	-0.318202025	-0.445984979	-0.341345329
PRUNE2	black	0.139892818	0.117010291	0.016873258	-0.057804747	-0.275752822	0.236977118	0.055179112	-0.05440008	0.672851252	0.743171984	-0.166216559	-0.149975052	0.074792482	0.187737377	-0.143789823	-0.236457063	-0.421370584	-0.436711929
GAS1	black	-0.007983864	0.130534993	-0.111549121	0.075428167	-0.185113959	0.36436785	0.274583748	0.063953705	0.753093764	0.648914492	-0.326641464	-0.174566032	0.173603761	0.345535915	0.081750551	-0.127032224	-0.390919892	-0.281181314
SYK	black	-0.127852092	0.087222273	-0.211249556	-0.139926713	-0.051730106	0.477015228	0.223530091	0.273472449	0.816674808	0.374338416	-0.325976729	-0.315296746	0.142188063	0.461112512	0.222563603	-0.011336058	-0.229333346	-0.268467439
OGN	black	0.038199544	0.054768889	-0.045767059	0.028888773	-0.232330311	0.191741034	0.101050659	-0.007563967	0.525289958	0.48406184	-0.160846739	-0.104562133	0.168778282	0.255995433	-0.064647797	-0.13170362	-0.345990428	-0.288632756
OMD	black	-0.001121976	0.123684683	-0.026077437	0.133337326	-0.189586105	0.220241749	0.23433926	-0.057000867	0.603735239	0.55359897	-0.232006845	-0.051120096	0.016293132	0.166400239	-0.006460956	-0.17059498	-0.370640947	-0.221618154
UGCG	black	0.157321271	0.158680582	-0.119186579	-0.008635342	0.012725906	0.381073782	0.271582131	0.128038486	0.682048175	0.64744089	-0.498352738	-0.413459187	0.04404926	0.438607001	0.226978522	-0.042112806	-0.203478676	-0.255137838
GGTA1P	black	-0.111194037	0.218121156	-0.036620119	0.044336975	-0.221566566	0.45180255	0.293622394	0.213934577	0.745802031	0.403587557	-0.358534217	-0.199174688	0.192344801	0.377180325	-0.010995732	-0.265030371	-0.540417978	-0.350062628
PTGS1	black	-0.036175151	0.118279951	-0.046779186	-0.028529773	-0.00484833	0.272942624	0.161625612	0.313071239	0.523398589	0.17669209	-0.331441713	-0.265720615	0.043920844	0.31346918	0.154116022	-0.007371261	-0.134018632	-0.115171425
NR6A1	black	0.029165955	-0.065559697	0.007424244	-0.154706175	0.396089906	-0.180296369	-0.15280592	-0.169947919	-0.532451332	-0.327699375	0.084469313	-0.084020572	-0.16177467	-0.255339645	0.244677938	0.31007573	0.5807283	0.471264177
ST6GALNAC6	black	0.012925417	0.079173628	0.008092313	-0.06199193	-0.284486841	0.200036449	0.053105532	0.179503751	0.518850568	0.395458659	-0.246837256	-0.259051105	0.049836865	0.385122471	-0.098062941	-0.169422822	-0.422183749	-0.323878853
FCN1	black	0.164035104	0.403174585	0.156063331	0.127068682	0.183047676	0.433320533	0.339801475	0.336992702	0.557985525	0.215799834	-0.407729011	-0.233449633	-0.001512202	-0.065473781	0.014007865	-0.332021735	-0.209460874	-0.25085674
PAEP	black	0.138651781	0.321059107	0.218407788	0.041835642	-0.077876635	0.251614315	0.16155026	0.015972469	0.576935505	0.446235149	-0.357485483	-0.241715356	-0.035649977	0.008516067	-0.088206856	-0.309082768	-0.354786181	-0.206343011
CARD9	black	-0.146706181	0.018747004	-0.057705155	-0.05058207	-0.276458316	0.165143481	0.058058696	0.037445317	0.462376251	0.177363998	0.034751524	0.03737195	0.150993809	0.116192154	-0.127641957	-0.174964433	-0.373089396	-0.262656616
TPRN	black	0.31477937	-0.090712363	-0.086225419	-0.127799333	0.364644713	-0.072661719	-0.125340161	-0.091044826	-0.431436227	-0.338718602	0.098058024	-0.072672177	-0.058878284	-0.164592611	0.18065231	0.277667254	0.523825459	0.139487828
TLR7	black	-0.053833159	0.226821972	-0.009108027	0.104302195	-0.110862262	0.379841675	0.327687348	0.143899027	0.748211716	0.311547465	-0.446032729	-0.221452126	0.009435056	0.350864864	0.115250556	-0.183375036	-0.38987926	-0.230625276
TMSB4X	black	-0.088042744	0.150156905	-0.225309876	-0.093133159	-0.075215976	0.5973261	0.323944651	0.296771191	0.87333057	0.483494958	-0.364257542	-0.29774661	0.107776071	0.499933502	0.190750063	-0.102022103	-0.353487335	-0.307235874
ACOT9	black	0.130773485	0.186693475	0.093063465	-0.258863502	-0.149623498	0.271747379	-0.054642094	0.041931649	0.460862143	0.329577374	-0.195101623	-0.37919206	0.071902161	0.15680927	-0.124210482	-0.228063428	-0.326284629	-0.299017706
CYBB	black	-0.051757674	0.300301714	-0.000205985	0.05260322	-0.008520297	0.503682071	0.373543125	0.222681134	0.883565554	0.36328327	-0.545694988	-0.364548894	0.029920309	0.387664314	0.1654581	-0.205686206	-0.362281026	-0.226057941
GPR34	black	-0.058762856	0.383703585	0.051685912	0.351651932	-0.001602145	0.502957436	0.564404375	0.114198216	0.72059381	0.316144629	-0.562258249	-0.13514143	0.106458303	0.240725609	0.107831684	-0.316745707	-0.468112592	-0.18181365
MAOB	black	0.26627524	0.276822369	0.252484797	0.009927463	-0.199055939	0.166042064	0.031651469	-0.068647961	0.441377737	0.509122485	-0.193322055	-0.128003709	-0.132648836	-0.087869053	-0.29576159	-0.396643242	-0.427469351	-0.382432505
CHST7	black	0.101170607	0.295764205	0.024803817	0.094511184	0.033725557	0.402995944	0.32116934	0.064616874	0.590446829	0.447248452	-0.486292427	-0.301037559	0.011321902	0.212564455	0.115664048	-0.190673487	-0.278590672	-0.146372671
WAS	black	0.023503989	-0.00589503	-0.173738445	-0.113826906	-0.086644231	0.277442674	0.086037162	0.294881575	0.611772675	0.211902847	-0.182157408	-0.212623226	0.035187011	0.396603492	0.097202104	-0.004239007	-0.169533911	-0.318436737
PLP2	black	0.068149548	0.116599875	-0.085006122	-0.074542194	-0.042821098	0.325227844	0.128207671	0.20301611	0.55267649	0.285219079	-0.383791463	-0.382670411	0.167778706	0.452376087	0.130594406	-0.028558536	-0.171562864	-0.261573174
VSIG4	black	0.027230154	0.442300249	0.118463744	0.063672909	0.059156712	0.578920411	0.399184498	0.200001042	0.846757798	0.359431098	-0.608669154	-0.41822173	0.138022658	0.260909865	0.115769111	-0.321921984	-0.411184352	-0.262789614
NLGN3	black	-0.20965047	-0.49660935	-0.231278447	-0.149116279	-0.090404545	-0.509601515	-0.343831288	-0.227274575	-0.59679818	-0.382715067	0.55309577	0.353121205	-0.06227599	-0.079305912	0.082933513	0.448972151	0.372001583	0.265637399
CHRDL1	black	0.134683425	0.260868577	0.091439373	0.040431302	-0.160019894	0.329172908	0.192913376	0.005843487	0.69812931	0.644660145	-0.333367963	-0.226336808	0.052358439	0.146884272	-0.072380207	-0.285402719	-0.425836516	-0.333219693
IL13RA1	black	-0.001770422	0.133340581	-0.096725341	-0.019960994	-0.037899751	0.324163641	0.255062613	0.055767512	0.702606747	0.529142924	-0.507347612	-0.412958687	-0.036234482	0.494267654	0.23631693	-0.002318593	-0.190519381	-0.17259908
SASH3	black	0.055997084	0.34156933	0.051746296	0.057849231	0.013064738	0.499604684	0.340139197	0.295164359	0.86202114	0.345736812	-0.519052318	-0.36216914	0.01861525	0.266717642	0.091836297	-0.267356089	-0.353575344	-0.296830706
TREX2	black	-0.210739393	0.002991156	0.139796936	0.035094324	0.139037976	-0.206770839	-0.083368281	-0.087534161	-0.481101776	-0.373946914	0.212641156	0.169530431	-0.035779259	-0.388613245	-0.032345233	0.029157666	0.163842434	0.373155504
RENBP	black	0.10508253	0.331634925	0.012613236	0.049488258	0.079805541	0.496893824	0.336585777	0.190862187	0.643912205	0.42903271	-0.486817477	-0.324227386	-0.044353853	0.212652889	0.125703915	-0.223114977	-0.309768159	-0.187588724
CLIC2	black	0.154365686	0.135300384	-0.089743463	0.19056023	-0.134823385	0.31397141	0.320764003	0.274624575	0.728213805	0.388525063	-0.446867032	-0.206631153	0.187400948	0.46988166	0.081873055	-0.140282402	-0.342922299	-0.390759062
HES4	blue	-0.208990784	-0.195659532	-0.376084993	-0.099637316	-0.138211372	0.180968057	0.079155957	0.031356074	0.21750074	0.228313436	0.006603427	-0.021108236	0.237270286	0.45044996	0.193844729	0.18486549	-0.089544658	-0.019361128
AGRN	blue	-0.164688622	-0.449757123	-0.554697154	-0.241124949	-0.318448266	0.043582772	-0.084799192	0.073480363	0.483642989	0.573453488	0.015460347	-0.129945205	0.119393678	0.814196234	0.276397805	0.429267559	-0.01295343	-0.200591999
TNFRSF4	blue	0.194686028	-0.018414038	-0.136579808	0.042664232	0.031471731	0.137456639	0.092348047	0.197614085	0.290497113	0.02848416	-0.201616129	-0.138490038	0.058342247	0.357561893	0.090576978	0.016313567	-0.010066028	-0.189906431
PUSL1	blue	0.247598219	0.4041303	0.46255399	0.207386442	0.164251501	-0.010522186	0.073975041	-0.05662955	-0.27998586	-0.113340476	-0.029333573	0.094925832	-0.056269485	-0.670500771	-0.326542367	-0.473022373	-0.142231512	0.031305539
TAS1R3	blue	0.205721905	0.05025587	0.389664412	0.137820558	-0.239807067	-0.410407238	-0.23654764	-0.135086569	-0.272166281	-0.27132472	0.161929474	0.152813327	-0.029985085	-0.352961232	-0.454718502	-0.271145675	-0.197213743	-0.140907832
MXRA8	blue	-0.206723289	-0.348145697	-0.419997308	-0.223612622	-0.435779107	0.07545368	-0.0865925	0.071011431	0.606454922	0.455436832	0.020627514	-0.108021576	0.174279694	0.738252641	0.123512106	0.235277786	-0.234029983	-0.325780976
LOC148413	blue	0.23275121	0.572106869	0.673874199	0.278841039	0.210952044	0.017882439	0.126560898	-0.079423473	-0.179303043	-0.274669372	-0.300483237	-0.105952178	-0.057429874	-0.611054792	-0.297321554	-0.51128024	-0.160710775	0.133144379
ATAD3A	blue	0.138517313	0.327561166	0.387647199	0.089308081	0.213708852	-0.001479117	0.017357333	-0.182166202	-0.279888898	-0.287371952	-0.079080005	-0.079169279	-0.113474275	-0.490817425	-0.16182711	-0.260243407	0.020974369	0.143164348
GNB1	blue	-0.305047147	-0.591114946	-0.74846692	-0.165386911	-0.234630631	0.052364744	-0.013360441	0.132874298	0.25999414	0.276223662	0.211948481	0.161735573	0.204146534	0.772587685	0.362357058	0.577000588	0.161950541	-0.148423706
PRKCZ	blue	-0.09726615	0.22996353	0.324695848	-0.039795368	0.307603003	-0.049106254	-0.064346623	-0.159501729	-0.38496451	-0.316201831	0.098385023	0.033963961	-0.333074184	-0.535214512	-0.088096727	-0.150253396	0.186246539	0.377076976
PEX10	blue	0.220794439	0.690499931	0.695531476	0.318932089	0.281990967	0.128708508	0.264601875	-0.113827085	-0.155901178	-0.165408571	-0.363577082	-0.118923795	-0.13200782	-0.73440942	-0.265177669	-0.597651247	-0.197288145	0.248495089
TNFRSF14	blue	-0.051293883	-0.24732802	-0.407786566	-0.124555051	-0.268191087	0.211750026	0.043455914	0.233191502	0.574112986	0.229765253	-0.065071493	-0.091070266	0.197859052	0.704737187	0.148309229	0.161421737	-0.193944395	-0.318622397
C1orf93	blue	-0.06894905	-0.278869614	-0.339980703	-0.195152307	-0.110298337	0.035347273	-0.061274121	0.098999128	0.295473481	-0.003298462	-0.171528031	-0.266719929	0.068328052	0.749154502	0.319145299	0.38843109	0.117317726	-0.019281844
MEGF6	blue	-0.208124312	-0.445140919	-0.451403695	-0.22464688	-0.414143649	-0.034533988	-0.167553122	0.036388227	0.280814119	0.361001187	0.204436237	0.046376714	0.357240558	0.608195475	0.081303387	0.313771249	-0.111246899	-0.219096102
TPRG1L	blue	0.10402015	0.191670312	0.180270698	0.156874681	-0.061175128	0.067666289	0.094745991	-0.017324612	0.05480086	0.195947884	0.021092397	0.189947892	-0.042644172	-0.290692735	-0.286455307	-0.330163197	-0.226925527	-0.285408327
WRAP73	blue	0.163646081	0.417317587	0.320716207	0.05118502	0.22122599	0.267558229	0.141044864	-0.004391236	0.058566292	-0.065168435	-0.159832147	-0.098919545	0.095536651	-0.414153656	-0.154095577	-0.389792975	-0.138808382	-0.067737988
GPR153	blue	-0.285105796	-0.446531953	-0.478781612	-0.176450676	-0.262482854	-0.059308921	-0.091493495	0.05773785	0.234871205	0.106121621	-0.010124455	-0.107235675	0.180795	0.809953952	0.315508178	0.492850683	0.075763109	-0.027035278
ACOT7	blue	0.297108479	0.614886859	0.715706498	0.270293259	0.059540758	0.033244806	0.119043996	-0.13913443	0.038836744	0.077060945	-0.269713724	-0.071384228	-0.284614125	-0.665405095	-0.482868054	-0.703417004	-0.373097954	-0.13962523
ESPN	blue	0.073319653	-0.132250589	0.086152633	0.027556685	-0.013916526	-0.317219163	-0.223508787	0.060310732	-0.346705358	-0.258944619	0.299213688	0.246128267	-0.156139435	-0.244820672	-0.206456845	-0.008608636	0.141096856	-0.039046277
PLEKHG5	blue	-0.21656005	-0.602851064	-0.530545321	-0.251811358	-0.545597095	-0.156061938	-0.289673468	0.092366975	0.242504955	0.2459548	0.443566012	0.237854776	0.244550238	0.630230984	-0.048907666	0.299944816	-0.156297306	-0.397247995
THAP3	blue	0.312191102	0.391022561	0.399156392	0.192471173	0.073975287	0.089947646	0.101525254	0.044534517	-0.059251709	0.016243337	-0.146923789	-0.012285437	0.003271195	-0.453195183	-0.28443944	-0.438634263	-0.225087462	-0.163168059
KIF1B	blue	-0.11333824	-0.717299998	-0.580297766	-0.423133911	-0.397078238	-0.30210968	-0.452911188	0.024456469	0.048234375	0.046117528	0.451564059	0.080646433	-0.004397537	0.637561268	0.121819552	0.575515666	0.188960855	-0.230954032
PEX14	blue	0.027596024	0.259477972	0.441506132	-0.029143048	0.172141756	-0.127271817	-0.151663542	-0.097867815	-0.3688618	-0.300617154	0.0076524	-0.102157663	-0.094046674	-0.475465375	-0.212710072	-0.213228183	0.057350482	0.196065127
PLOD1	blue	-0.123237079	-0.209202414	-0.509939433	-0.187452923	-0.03596636	0.330320601	0.15664094	0.122069913	0.553420482	0.613663507	-0.240976418	-0.277281093	0.130435174	0.716660691	0.463793261	0.380346656	0.055714943	-0.125545916
MIIP	blue	0.438941181	0.405883326	0.31477913	0.190859847	0.116861439	0.204937092	0.201279907	0.023558643	0.134148093	0.162274271	-0.236211095	-0.071139214	-0.05255843	-0.378587453	-0.228227376	-0.448477619	-0.22413086	-0.237986397
TNFRSF1B	blue	0.129906437	-0.234432456	-0.353943358	-0.06727813	0.034028652	0.045548546	0.052631582	0.068433026	0.305555605	0.032624494	-0.196392633	-0.202961264	-0.062727265	0.586227456	0.36807445	0.359280697	0.219516523	-0.004417902
PDPN	blue	-0.293926424	-0.365705011	-0.495387364	-0.203133426	-0.318014343	0.127691544	-0.013975316	0.193261679	0.472807154	0.183825142	-0.031628436	-0.121287527	0.306015152	0.834234017	0.259835664	0.357755729	-0.093594861	-0.210963126
CASP9	blue	0.186004567	0.223639793	0.327928053	0.031678426	0.069479312	-0.087950995	-0.07009874	-0.106004416	-0.268557874	-0.127747024	0.100924167	0.081226973	-0.13569755	-0.557728648	-0.232976647	-0.261333713	-0.06817586	0.041970076
DNAJC16	blue	0.150971895	0.309411228	0.45996383	0.045599771	0.156083921	-0.119380927	-0.064459512	-0.122596016	-0.147226821	-0.142410411	-0.182209867	-0.16154262	-0.019013743	-0.369307163	-0.122095519	-0.20426897	0.012798407	0.097303329
RSC1A1	blue	0.149256879	-0.18475875	0.143427711	-0.034694171	-0.154718921	-0.505542747	-0.353856542	-0.220394496	-0.458605616	-0.16375455	0.364890084	0.272974403	-0.231505904	-0.334908751	-0.262900369	0.023069528	0.10071555	0.060295509
FLJ37453	blue	0.105855953	0.222729264	0.384157934	0.147958239	-0.07900549	-0.111311149	-0.054535964	-0.039476233	-0.224887223	-0.266310764	0.173036045	0.241006456	0.022256718	-0.513481669	-0.428622255	-0.422926057	-0.263141983	-0.097651406
ZBTB17	blue	0.228599357	0.289351832	0.42948676	0.206773512	-0.000311922	-0.099581029	-0.026069501	0.024101592	-0.133349674	-0.113453994	0.046507684	0.151974356	-0.122569609	-0.522121479	-0.426745063	-0.492862669	-0.252286529	-0.116171415
HSPB7	blue	0.155308615	0.084270668	0.2774854	0.146700276	0.037509312	-0.273104783	-0.075744462	-0.203669272	-0.371595428	-0.255783542	0.123042012	0.183477802	-0.13169176	-0.408903969	-0.193642414	-0.143032829	0.027927478	0.144796728
ARHGEF19	blue	-0.131249899	-0.178967625	-0.326378577	-0.160896476	-0.134404871	0.178778739	0.005895684	0.103284886	0.29068533	0.220880714	-0.016448136	-0.118803001	0.120016543	0.45723036	0.171797372	0.187849641	-0.027009141	-0.117723994
RCC2	blue	-0.319680809	-0.243689451	-0.387795848	-0.045482358	0.111221416	0.062558507	0.134484904	-0.001222847	0.07737909	0.052632422	-0.164674009	-0.158642045	0.220147621	0.473490546	0.548857463	0.538288883	0.313960284	0.287072088
PQLC2	blue	0.24970154	0.672156737	0.744772848	0.261280278	0.287114024	0.052741797	0.159138812	-0.083557584	-0.185252978	-0.246680751	-0.386511565	-0.174046303	-0.15956284	-0.683872377	-0.256446231	-0.555199207	-0.143109326	0.22874405
C1orf151	blue	0.061994438	0.234585696	0.235760186	-0.097592834	0.057104912	0.089847429	-0.041687456	-0.03655484	-0.044706196	-0.035603909	-0.075113136	-0.154590356	0.122675774	-0.285517434	-0.131975805	-0.179221819	-0.045253498	-0.054935059
PLA2G2A	blue	-0.190783618	-0.429042281	-0.416275215	-0.161779335	-0.246046354	-0.1158822	-0.151381863	0.087262692	0.061668116	0.069613688	0.17927556	0.088173832	-0.030280241	0.524762388	0.143566041	0.36161597	0.07285892	-0.097966635
PLA2G5	blue	-0.177804109	-0.398801809	-0.401182494	-0.323075638	-0.264587472	-0.012958824	-0.219398846	0.026174704	0.227372	-0.000513334	0.057253111	-0.161346076	0.070149217	0.735166714	0.195707256	0.392920361	0.030961286	-0.103223858
PLA2G2F	blue	0.221622886	0.383749398	0.444188208	0.187327798	0.039671449	0.014589108	0.110570051	-0.123426129	-0.031927734	-0.088912634	-0.175295838	-0.031347942	0.089485482	-0.438063119	-0.271073696	-0.414433613	-0.218119691	-0.060276352
CAMK2N1	blue	-0.016541061	-0.228039686	-0.355286118	0.201064109	-0.219868869	0.061632158	0.18532285	-0.010827159	0.216028334	0.483824003	0.018504079	0.226847671	0.22762216	0.375921848	0.087525008	0.124129816	-0.145683828	-0.189816453
KIF17	blue	0.536392407	0.32300841	0.542071871	0.125375077	0.08927101	-0.208334071	-0.144503355	-0.063496982	-0.26793053	-0.174924014	-0.043290495	-0.021724786	-0.255459297	-0.565802028	-0.42009264	-0.426432958	-0.059946469	-0.106830884
SH2D5	blue	0.201719066	-0.021244659	0.359778753	0.081163068	-0.220213679	-0.459892952	-0.312638226	-0.162249262	-0.356258693	-0.213889712	0.394283688	0.355279153	-0.246204962	-0.492299901	-0.54471022	-0.319583048	-0.158180889	-0.089056878
EIF4G3	blue	-0.274059714	-0.786308648	-0.733072815	-0.41340265	-0.35002482	-0.222659108	-0.363029059	0.021051454	0.112290494	0.156423008	0.448892079	0.106431257	0.017591367	0.776842093	0.262311012	0.680758993	0.267095124	-0.126917322
ECE1	blue	-0.089664606	-0.510752463	-0.586018087	-0.2707175	-0.331920401	-0.001178405	-0.135845845	0.07179621	0.451769405	0.457032413	0.004048703	-0.161764185	0.124734876	0.913268605	0.309306112	0.508898875	0.052608204	-0.220044474
NCRNA00339	blue	-0.018469329	0.179865379	0.176551276	0.060709923	0.117478353	0.070798438	0.065383366	0.016168087	-0.192981464	-0.053300354	0.072836919	0.111172781	0.010106565	-0.391779672	-0.127507656	-0.200605612	-0.040242942	0.070455397
LUZP1	blue	-0.055149424	-0.615303042	-0.487663947	-0.152250842	-0.216738466	-0.365815625	-0.277366101	0.028450324	-0.041488674	-0.029090604	0.266325848	0.146985174	-0.121600535	0.589946796	0.194582035	0.533197299	0.309356511	-0.04642877
C1orf213	blue	0.312696814	0.184062681	0.387457019	0.101796874	-0.015569147	-0.179884113	-0.135835382	-0.147324985	-0.264532145	-0.201516087	0.225732113	0.233652004	-0.061746558	-0.573480429	-0.432602674	-0.396877842	-0.15691657	-0.132532023
ID3	blue	-0.116324022	-0.022773423	-0.368669897	-0.085616721	0.051252269	0.449054536	0.259310495	0.211196427	0.500360464	0.283160017	-0.254320121	-0.224608865	0.136315	0.516963563	0.345534019	0.146403896	-0.063241318	-0.084857692
GRHL3	blue	0.383726541	-0.01209579	0.089541553	-0.087065266	0.230478854	-0.169261458	-0.175353235	-0.068202686	-0.245050142	-0.306432521	0.054688493	-0.080380427	-0.180920104	-0.19491839	-0.002076592	0.06550792	0.343644557	0.00694734
C1orf135	blue	0.233638009	0.446237601	0.534280471	0.142911219	0.363883367	-0.027204954	0.044890587	-0.127353572	-0.373170123	-0.3544675	-0.151895839	-0.088791741	-0.189659046	-0.653451533	-0.159301466	-0.330308722	0.103986108	0.253323484
CEP85	blue	-0.140889794	0.245157098	0.356605516	0.095184058	0.108250688	-0.091602012	0.000773807	0.040384613	-0.254739216	-0.105194829	0.04742377	0.110193973	-0.249321306	-0.500552297	-0.187228847	-0.274518391	-0.037527097	0.279473792
SH3BGRL3	blue	0.005299544	-0.04148372	-0.238140926	-0.076817065	-0.05247022	0.243367427	0.107246143	0.172953118	0.57729595	0.567544225	-0.168367632	-0.146796615	-0.010397457	0.34683687	0.134635786	0.034855115	-0.071628828	-0.298128603
GPN2	blue	0.002033069	0.183789019	0.261501706	0.037284752	0.27791311	-0.103958561	-0.045339726	-0.116788707	-0.45050006	-0.389499485	0.014052116	-0.020565748	-0.111556985	-0.433416596	-0.03875899	-0.074880578	0.214416397	0.341280262
GPATCH3	blue	0.256297216	0.590188172	0.664904168	0.292321355	0.075311979	0.038994488	0.162033283	-0.028930791	-0.048417286	-0.077719407	-0.293522429	-0.027898616	-0.035377684	-0.632699894	-0.370054521	-0.610624784	-0.350203357	0.019241326
C1orf172	blue	0.246960412	0.815459348	0.819789996	0.341403825	0.260366681	0.191686253	0.301216848	-0.078337131	-0.021979018	-0.065437887	-0.485751755	-0.2031247	-0.088837848	-0.760527466	-0.329207249	-0.714999993	-0.335963608	0.089031779
MAP3K6	blue	0.070376266	-0.46293285	-0.367346631	-0.191736768	-0.348974556	-0.196160796	-0.269174079	0.007162238	0.196638787	0.161201431	0.273700069	0.092043708	0.113300994	0.485408054	-0.052351154	0.23715763	-0.00012056	-0.412833956
FCN3	blue	0.150116561	0.119911873	-0.088878343	0.13128881	0.111818028	0.261721551	0.272580942	0.138438484	0.330298305	0.051223348	-0.374563135	-0.19080561	0.002129326	0.323160172	0.187577273	-0.017544315	-0.048798354	-0.141484102
MED18	blue	0.089536661	0.425772438	0.384858002	0.023368708	0.140430635	0.184742602	0.091141655	0.01459988	-0.066858718	-0.008276709	-0.203239148	-0.180199161	-0.02664906	-0.440702145	-0.169552136	-0.35128264	-0.130217718	0.06463242
RCC1	blue	0.290959792	0.394898985	0.356625761	-0.049522133	0.345678263	0.195360319	0.015497869	-0.017712147	-0.132597381	-0.148669631	-0.199378976	-0.274634537	-0.02097451	-0.424419871	-0.085074907	-0.257059103	0.091661564	0.061890201
TRNAU1AP	blue	0.096060865	0.054546906	0.278712202	-0.197708811	-0.083130248	-0.139683502	-0.344221901	0.007580088	-0.289725474	-0.178679493	0.376522568	0.110918723	-0.110181471	-0.427363084	-0.448209542	-0.299630359	-0.119561579	-0.114722592
YTHDF2	blue	0.162258735	0.535946167	0.525325298	0.151097699	0.291674925	0.150841998	0.145815771	0.142897334	-0.022650786	-0.015108605	-0.272092533	-0.138791321	-0.066706222	-0.546403848	-0.198105339	-0.473793534	-0.115563153	0.035171554
TMEM200B	blue	-0.037424695	-0.130060037	-0.321212318	-0.048251204	-0.166752159	0.191892995	0.130744656	0.08385858	0.424242183	0.410027387	-0.235164919	-0.176444166	0.145742362	0.603690569	0.234382743	0.171952614	-0.121067572	-0.148261505
COL16A1	blue	-0.220938915	-0.513211276	-0.510286038	-0.206790458	-0.487637201	-0.073325203	-0.169360596	0.097407732	0.373032989	0.351274853	0.139893999	0.001970107	0.250169307	0.813103398	0.120587642	0.370541197	-0.138457443	-0.322294451
BAI2	blue	-0.328477305	-0.500272244	-0.574895669	-0.267792146	-0.170229516	-0.030338324	-0.139518381	0.057907462	0.064038355	0.191041971	0.172958647	-0.034378226	0.164920228	0.62362343	0.360919723	0.564907371	0.210009547	0.039018231
TMEM39B	blue	0.090724778	0.458842753	0.665249079	0.144057984	0.182784632	-0.125727706	-0.05240998	-0.037346622	-0.297069187	-0.310968568	-0.12034759	-0.043146673	-0.220704449	-0.666569258	-0.332964958	-0.444381215	-0.074219498	0.168465792
TXLNA	blue	-0.205029861	-0.368950082	-0.307803519	-0.30948645	-0.154069477	-0.135489968	-0.227458403	0.049714603	0.150071366	0.041012012	-0.012234648	-0.298909067	0.025952464	0.58160572	0.304394264	0.48627974	0.196765085	0.053487086
IQCC	blue	-0.12000949	0.079595108	0.253366625	0.034933275	0.068458577	-0.16836913	-0.132019992	-0.082019579	-0.462927606	-0.299992322	0.2809936	0.229458494	-0.175640604	-0.513284615	-0.272599475	-0.187225011	0.04073328	0.177058349
TMEM234	blue	0.196298532	0.542537869	0.554107798	0.228327717	0.164988221	0.128440825	0.156319143	-0.096471363	-0.161894441	-0.076578966	-0.138013387	0.009350448	-0.061004835	-0.664896586	-0.352937536	-0.576000204	-0.260095457	0.0264972
MTMR9LP	blue	-0.160942635	-0.523619384	-0.56662978	-0.136526595	-0.336641645	-0.059396849	-0.113884666	0.053448407	0.154987365	0.142368442	0.285200151	0.172096588	0.185652963	0.607530009	0.141099067	0.375059758	-0.021919695	-0.162189751
MARCKSL1	blue	-0.054888059	-0.114044361	-0.097198205	0.020864455	-0.080253674	-0.058537602	-0.007469363	0.00146197	0.10745347	-0.104328802	-0.159522336	-0.094303675	0.077464317	0.389182401	0.120146643	0.15868833	0.051301927	0.040353696
ZBTB8A	blue	-0.064481961	-0.58241102	-0.571310531	-0.038767939	-0.318026764	-0.189620524	-0.106707857	-0.017325305	0.115589815	0.274305605	0.202304253	0.18142577	0.160668976	0.6482127	0.204149123	0.497090006	0.122543106	-0.173259696
ZBTB8OS	blue	0.231145385	0.663277825	0.697746197	0.059924391	0.195027395	0.191166642	0.069226921	0.041202585	-0.05281047	-0.023924196	-0.311477791	-0.296644564	-0.167225166	-0.64023939	-0.328877288	-0.583862749	-0.271127303	0.032830832
AK2	blue	-0.018236781	-0.018012948	0.044103223	-0.155422663	0.133777337	-0.069790084	-0.141620648	-0.158345544	-0.394113891	-0.273251698	0.236885147	0.031965965	0.04967346	-0.300194609	-0.013410573	0.061956141	0.207589614	0.25295111
ZSCAN20	blue	0.029664222	0.120682546	0.450998907	0.221873001	-0.114350952	-0.41447032	-0.137676905	-0.159096471	-0.492198148	-0.327818766	0.14292712	0.235119365	-0.068869535	-0.536471417	-0.347079935	-0.24347205	-0.139596964	0.216038376
GJB5	blue	0.011687258	0.519080689	0.539566188	0.223478077	0.159709166	0.074935712	0.20266053	-0.17400515	-0.122484514	-0.067779587	-0.317851835	-0.143879042	-0.059281766	-0.529845453	-0.153434179	-0.398753788	-0.182631675	0.202895689
GJA4	blue	-0.089231804	-0.33245883	-0.456410271	-0.205337875	-0.16527697	0.105164525	-0.022347956	0.075291372	0.358018057	0.074994673	-0.105651357	-0.195134302	0.179147743	0.795456092	0.354254916	0.412177785	0.04873655	-0.089905601
ZMYM6NB	blue	-0.137430824	0.100555787	-0.276602344	0.032595104	0.088036654	0.495689983	0.390195807	0.218878749	0.578031737	0.24752035	-0.465956522	-0.309436287	0.181066004	0.583640014	0.402113705	0.104697728	-0.118867896	-0.021337243
COL8A2	blue	-0.235261357	-0.290806238	-0.31468432	-0.112201788	-0.287789089	0.00386902	-0.045965418	0.18598505	0.33586051	0.077695039	-0.078733535	-0.131787208	0.275188352	0.698644493	0.181904443	0.286330492	-0.105266019	-0.135334443
LSM10	blue	0.102779083	0.498741662	0.479396487	0.047172209	0.127608816	0.1872312	0.098967426	-0.046630076	0.035361246	-0.083337989	-0.219880055	-0.144457679	-0.001967604	-0.510613364	-0.207241998	-0.424464193	-0.225471749	-0.015077702
OSCP1	blue	0.106119649	0.376688041	0.649151109	0.04285529	-0.17665964	-0.134555716	-0.180274419	-0.101708468	-0.218741056	-0.127312982	0.051995068	0.008946337	0.083079547	-0.583808957	-0.58078475	-0.55578123	-0.410712834	-0.072937166
ZC3H12A	blue	0.264116738	0.284530765	0.454820067	0.127975648	-0.132836029	-0.099589839	-0.060605643	0.006944971	0.133948167	0.051628948	-0.012721301	0.061727727	-0.090463535	-0.410245957	-0.457038631	-0.513536721	-0.358451785	-0.327751696
MTF1	blue	0.227313565	-0.010172682	0.360087421	0.236477569	-0.218955306	-0.485935578	-0.222134069	-0.082324092	-0.252403708	-0.160751391	0.240353419	0.379108856	-0.121031133	-0.374893854	-0.481045723	-0.272286929	-0.134057564	-0.244752969
RRAGC	blue	0.075264596	-0.137709506	0.05073593	-0.194844246	-0.036851121	-0.237432799	-0.310426207	-0.047485115	-0.346650773	-0.085266625	0.375110502	0.187758357	-0.154357881	-0.289681683	-0.197715032	0.00997641	0.121956982	-0.045452051
AKIRIN1	blue	0.088382286	0.261040542	0.399580883	0.296006087	-0.033697066	-0.163719573	0.049228722	-0.025516055	-0.208414229	0.08501224	0.010718272	0.200461595	-0.083135842	-0.480607261	-0.362276686	-0.414291078	-0.197375041	-0.007912126
HEYL	blue	-0.3439198	-0.627592087	-0.590337449	-0.27469778	-0.327975405	-0.16865247	-0.233132868	0.003419563	0.096257865	-0.002959476	0.236213536	0.049144724	0.107403225	0.82080912	0.278496055	0.584880035	0.138003743	-0.006891047
TRIT1	blue	0.122705614	0.436268607	0.338378162	-0.0261873	0.28834273	0.274742417	0.135998936	0.021703825	-0.11912435	0.012069729	-0.206033757	-0.22587776	0.054940752	-0.439117401	-0.042885793	-0.273260963	-0.040174101	0.196858948
SMAP2	blue	0.071849695	-0.341859504	-0.322591481	-0.396684591	-0.376661084	0.005950839	-0.292711738	0.207427404	0.515031314	0.304431392	0.089999286	-0.222938337	0.048067647	0.6070843	-0.016820372	0.210067941	-0.104035672	-0.512145924
RIMS3	blue	-0.285695038	-0.375766151	-0.31705992	-0.163722167	-0.326265215	-0.10781951	-0.140386482	0.028221534	0.201154206	-0.019919772	0.003026796	-0.08960468	0.092467627	0.689401314	0.187069571	0.36981748	-0.027640988	0.014654606
NFYC	blue	0.030247658	0.354443552	0.497950018	0.130045047	0.04415731	-0.06791669	-0.04354648	-0.071764819	-0.202547297	-0.206674441	0.01061369	0.111750645	-0.166670012	-0.566636842	-0.386178476	-0.444775598	-0.179867831	-0.003069142
CITED4	blue	-0.110620276	0.416992071	0.53808176	0.032962312	0.105863059	0.001756334	-0.028278367	-0.143929023	-0.309218232	-0.194328837	-0.072915686	-0.088415168	0.025967136	-0.575129979	-0.258197876	-0.353669938	-0.138794161	0.254755967
GUCA2A	blue	0.243920873	0.600091083	0.650395924	0.257956942	0.09691855	0.113940311	0.16442717	-0.048372478	-0.006053497	0.108680752	-0.304523332	-0.103480207	0.076821154	-0.586155046	-0.372432873	-0.616934249	-0.352780337	-0.074111304
RIMKLA	blue	0.449407706	0.482228034	0.481272837	0.251343821	0.071626836	0.100993096	0.182020938	-0.100416737	0.081333827	0.268464084	-0.309407431	-0.10168071	-0.035317556	-0.436726299	-0.277760146	-0.492212712	-0.27859421	-0.128562867
PPIH	blue	0.173258829	0.474594558	0.395188478	-0.149245044	0.348631612	0.262462422	0.024153641	0.002439939	-0.165981156	-0.159559321	-0.22044742	-0.368038224	-0.115693657	-0.483784024	-0.045607741	-0.263151087	0.041645996	0.166814691
ZNF691	blue	0.203272271	0.593670524	0.612581935	0.28158724	0.248651525	0.115942755	0.185308675	-0.055312244	-0.150067702	-0.158727476	-0.265970332	-0.057404978	-0.207382899	-0.659031987	-0.292047417	-0.585065583	-0.222405448	0.074279249
C1orf210	blue	0.090879549	0.570498741	0.515169014	0.161129594	0.291980768	0.180593545	0.22158408	-0.103103709	-0.152255908	-0.159796528	-0.350044451	-0.22254208	-0.059087682	-0.579262695	-0.082264846	-0.369040654	-0.093980076	0.256014252
TIE1	blue	-0.12827724	-0.495017724	-0.563830853	-0.257400185	-0.130963013	-0.034348002	-0.120399009	0.109677877	0.237686566	0.043877789	-0.008758786	-0.162016175	0.001337848	0.854655672	0.414420774	0.583699451	0.252377308	0.004589682
ARTN	blue	-0.097421758	0.130000307	0.371399008	0.050950588	-0.160969789	-0.19871044	-0.168487624	0.010603713	-0.224114289	-0.203423891	0.180283004	0.142064005	0.018233051	-0.391783533	-0.412539793	-0.306965027	-0.246082164	-0.07083984
CCDC24	blue	0.085763664	0.193143175	0.482951475	0.203283032	-0.129773324	-0.293504412	-0.141070652	-0.098233902	-0.38634988	-0.218063823	0.213024574	0.27777127	-0.033734699	-0.596902394	-0.534973871	-0.440573304	-0.253073416	-0.08773954
PLK3	blue	-0.170378416	0.030141736	0.248294754	-0.038143433	-0.213527795	-0.189374107	-0.197119759	0.023512138	-0.153825329	-0.050890947	0.316333973	0.235015309	-0.076261988	-0.365973612	-0.405657994	-0.29594004	-0.240392157	-0.09475662
MUTYH	blue	-0.280823143	0.074586552	-0.059073758	-0.006078218	0.407975748	0.159883437	0.148138347	-0.035304784	-0.390533807	-0.250851817	0.144380061	0.135903636	-0.05412152	-0.367017813	0.235653987	0.106271046	0.310095691	0.480036749
TOE1	blue	-0.256809622	0.470456976	0.34275012	0.086684805	0.462225398	0.24095493	0.282463326	-0.10608178	-0.266219522	-0.272272212	-0.243855902	-0.159004902	-0.174194282	-0.529476202	0.160911202	-0.169759574	0.107131707	0.567221075
TESK2	blue	0.373519082	0.325662835	0.486262613	0.054566207	0.056625992	-0.108939077	-0.095257274	-0.132707776	-0.168426265	-0.084883722	-0.00140996	0.019911412	-0.306086914	-0.5587138	-0.386364302	-0.434773756	-0.129917385	-0.085128244
TMEM69	blue	0.023790508	0.488481673	0.462629589	0.249274739	0.384381707	0.102274681	0.245520782	-0.113221562	-0.202803013	-0.257958647	-0.29584264	-0.111495444	-0.130633818	-0.536369714	-0.037985364	-0.322793234	0.047593672	0.306958033
IPP	blue	-0.097048476	-0.059195124	0.189964444	0.155423656	-0.199960774	-0.364547334	-0.126849906	-0.225604017	-0.345053827	-0.089049448	0.309374327	0.423624582	-0.141153452	-0.394232691	-0.306496919	-0.144251998	-0.116393069	0.095860326
PIK3R3	blue	0.098793992	-0.438167299	-0.394567567	-0.345520596	-0.232454608	-0.107265438	-0.275347008	0.042393633	0.220577711	0.071500054	0.07860834	-0.201079797	0.040938272	0.663575898	0.225839006	0.462474955	0.145364546	-0.158188677
C1orf190	blue	-0.013043016	0.04448645	0.285520511	0.208404114	-0.0262007	-0.316887945	-0.072548514	-0.062377049	-0.439607737	-0.292182955	0.16951169	0.273777185	-0.117615932	-0.396562417	-0.244259665	-0.151069533	-0.027636123	0.186347119
FAAH	blue	-0.142668233	0.356894671	0.491276889	0.033766639	-0.004703902	-0.038508851	-0.024958815	-0.119644543	-0.246865433	-0.122643161	0.055728769	0.054798202	-0.025118008	-0.621869526	-0.335019223	-0.421585437	-0.248972324	0.181572754
KIAA0494	blue	-0.120415592	-0.486901326	-0.330250089	-0.270579968	-0.239907675	-0.328988462	-0.348228894	-0.047385077	-0.022058504	-0.007700343	0.183316705	-0.06019623	0.05319204	0.516744707	0.138409913	0.457939856	0.255952367	-0.03804349
TAL1	blue	-0.051130531	-0.424510556	-0.473089932	-0.153102518	-0.224339499	-0.020208015	-0.084903502	0.34823207	0.289266909	0.035716933	0.041536054	-0.04490165	0.141331873	0.762004766	0.211411961	0.373666841	0.057534456	-0.241052085
SPATA6	blue	-0.258927808	-0.447173086	-0.5228654	-0.193734797	-0.294435537	0.031648006	-0.09137055	0.152678571	0.150514729	-0.009189023	0.264887749	0.134947146	0.261414654	0.542376439	0.141725899	0.350719173	-0.025450124	-0.190146705
FAF1	blue	0.07953485	0.495802835	0.492619298	-0.221859302	0.242361549	0.240384664	-0.046124485	0.008832372	-0.025779315	-0.055561667	-0.135366069	-0.306186503	-0.153487807	-0.551424002	-0.192285155	-0.406276389	-0.10593801	0.136364718
EPS15	blue	-0.264432615	-0.546213491	-0.657344581	-0.095518374	-0.254428326	-0.051915953	-0.002774978	0.031288319	0.160490486	0.096932164	0.243357225	0.255794094	0.153417218	0.595511966	0.281859524	0.480797794	0.099565138	-0.086155471
CC2D1B	blue	0.080084171	-0.040596338	0.277639168	0.114534863	-0.213591901	-0.386958397	-0.241660005	-0.116304841	-0.319494558	-0.193975556	0.302357213	0.300279585	-0.24000427	-0.335750597	-0.421801093	-0.233709143	-0.127602798	0.028559301
PRPF38A	blue	0.194540795	0.010411113	0.202199912	0.039412653	0.003955275	-0.24969287	-0.190862854	-0.025783157	-0.285188007	-0.213115662	0.151623825	0.156766913	-0.111180502	-0.265205179	-0.252718162	-0.116695516	0.068915857	-0.166933204
PODN	blue	-0.072177145	-0.490023051	-0.390408015	-0.159990802	-0.456600254	-0.2092676	-0.248654987	0.129569466	0.278395566	0.133621935	0.11914633	0.004496105	0.208035228	0.743343709	0.044091997	0.341327729	-0.066003025	-0.349445131
LRP8	blue	0.119558254	0.30297349	0.476732786	0.239108355	0.124331227	-0.197714782	0.0206564	-0.14548246	-0.269670788	-0.265912523	-0.068650326	0.095576798	-0.325176193	-0.500321021	-0.246591917	-0.321175658	-0.042778528	0.249371745
HSPB11	blue	-0.017945147	0.389847241	0.15218211	0.352732405	0.332793562	0.302702495	0.484574578	0.006824807	-0.055811237	-0.049440924	-0.220315151	0.127452917	-0.10832268	-0.392348634	0.071293681	-0.271575827	-0.055177797	0.196809028
JUN	blue	-0.238565055	-0.409599243	-0.579740984	-0.21798209	-0.26113973	0.155526573	-0.023038691	0.360776203	0.50144526	0.35748669	0.029503383	-0.078683161	0.191499886	0.802822112	0.289848092	0.382405408	-0.043322597	-0.23530458
NFIA	blue	-0.265296488	-0.804113522	-0.700455695	-0.159313963	-0.429460506	-0.339751902	-0.271336852	0.065836903	0.047205434	0.045863361	0.402181029	0.278831152	0.131773399	0.809954079	0.207450017	0.647648073	0.18263285	-0.140683348
CACHD1	blue	-0.334658638	-0.598535607	-0.535012652	-0.275300597	-0.24092186	-0.207444674	-0.252550799	0.037272794	0.0630413	-0.042500513	0.181662284	-0.017778731	0.036639673	0.783287761	0.334758351	0.618723015	0.242641528	0.09938435
RAVER2	blue	-0.08993476	-0.422598602	-0.439679709	-0.074273512	-0.090141271	-0.125922014	-0.06479694	-0.011044357	0.050769188	-0.011536799	0.056621737	0.018344986	0.101547496	0.558903789	0.288156034	0.453375948	0.248995844	-0.035621478
JAK1	blue	-0.097539499	-0.389758032	-0.578292004	-0.17873894	-0.248058542	0.149567454	0.037773564	0.176770598	0.581649658	0.508188292	-0.109415888	-0.173692527	0.123933246	0.876137548	0.335526591	0.396760849	-0.025492783	-0.285760143
PDE4B	blue	0.034082369	-0.244289792	-0.41915104	-0.232277094	0.055811857	0.162234084	0.027311624	0.046400736	0.271939228	0.103436805	-0.036615538	-0.174148099	0.146045004	0.445129003	0.393871908	0.394994582	0.225179346	-0.019324926
SERBP1	blue	-0.049885921	-0.159864385	-0.577360555	0.177790149	0.18942753	0.372406131	0.419610352	0.132164703	0.331554181	0.257874747	-0.260525878	-0.015872937	0.278952065	0.580313546	0.514785926	0.361510045	0.204636831	-0.033951394
TYW3	blue	-0.088012294	-0.026094554	-0.178922851	0.277774776	0.222112013	0.019229235	0.313214331	-0.007352394	-0.034861012	-0.162103409	-0.319604649	-0.059767808	0.079609666	0.26469532	0.408998006	0.277218478	0.258758629	0.267118447
NEXN	blue	0.032269709	-0.309686514	-0.252339539	-0.170896319	-0.302385325	-0.113136759	-0.185761932	-0.005750131	0.199354209	0.194876445	0.062459303	-0.072848326	0.156770674	0.504423978	0.006716015	0.222571418	-0.055494083	-0.289009901
DNAJB4	blue	0.141009438	-0.042115308	-0.368253401	0.224656923	0.242623831	0.249422281	0.395827365	0.085821616	0.307208967	0.229649774	-0.335771051	-0.096061864	0.031747926	0.376692347	0.496372792	0.275885451	0.192069705	-0.011514456
PTGFR	blue	-0.07997904	-0.1476235	-0.227693848	0.06678689	-0.119651103	0.044467981	0.113393225	0.016410574	0.310648549	0.059533458	-0.171705382	-0.06440331	0.21845337	0.498622621	0.206971611	0.175940764	-0.068315706	-0.108910624
IFI44	blue	-0.043519565	-0.180103118	-0.32412418	-0.024646893	-0.264539231	0.153608359	0.114646385	0.016652302	0.594480392	0.395672543	-0.110301288	-0.023388818	-0.006615125	0.566204239	0.11867488	0.094321002	-0.213025138	-0.238263346
ELTD1	blue	-0.027090262	-0.380127808	-0.49908627	0.011381878	-0.185127307	0.022336068	0.064429826	0.115595747	0.387151564	0.229570426	-0.098543933	-0.009793207	0.058860515	0.790509135	0.302909514	0.388135105	0.05619042	-0.179454695
LPHN2	blue	-0.152490838	-0.567445382	-0.583929763	-0.350217529	-0.165203108	-0.094105278	-0.225829911	0.063100473	0.207209837	0.011739845	0.051826722	-0.206899439	0.126181528	0.894365096	0.424257886	0.664963592	0.300490024	-0.027589833
PRKACB	blue	-0.141215836	-0.25111663	-0.501269952	0.11962194	-0.087700978	0.146874531	0.286338382	0.061309555	0.33667849	0.2625236	-0.115898945	0.087506143	0.031866169	0.513490937	0.377793626	0.321295705	0.011826901	-0.039672885
CYR61	blue	-0.250198885	-0.462454033	-0.561750182	-0.22978851	-0.349031637	0.05759051	-0.10486081	0.245223607	0.347029595	0.35283524	0.200604084	0.063019976	0.16941323	0.660630679	0.164112114	0.352564653	-0.059485863	-0.284941721
ZNHIT6	blue	-0.043548419	-0.454596786	-0.282713608	-0.240350526	-0.366910711	-0.306512846	-0.373450052	-0.051192953	-0.001557273	0.081822867	0.231688404	-0.020480325	0.078692457	0.457111404	-0.007557098	0.358978157	0.081826498	-0.183218559
SH3GLB1	blue	-0.1480816	-0.295707896	-0.582377674	-0.03659662	-0.12774093	0.23108993	0.214924768	0.09892697	0.428676082	0.420126263	-0.169025272	-0.135526125	0.335922415	0.725626519	0.437929478	0.424504914	0.030260547	-0.124786148
CCBL2	blue	-0.038861658	0.287599586	0.262925412	0.222230527	0.137450537	0.028942781	0.236473506	-0.07810106	-0.180085761	-0.098162329	-0.1362814	0.069205763	-0.079847488	-0.401160712	-0.019944388	-0.188665585	-0.080987731	0.291045076
GBP4	blue	-0.183186904	-0.423875388	-0.467182691	-0.049051439	-0.27080919	-0.060797723	-0.002177411	0.154752795	0.407905291	0.150868911	-0.030613104	-0.006009399	0.053047632	0.759008856	0.267916497	0.400961118	0.026366227	-0.121732793
LRRC8C	blue	-0.185405653	-0.485067667	-0.581382023	0.123592569	-0.225327042	-0.069573777	0.113142529	0.178902106	0.316115154	0.128572392	-0.00291072	0.174693793	0.184857113	0.797197258	0.324851816	0.449840035	0.073436271	-0.12115862
RPAP2	blue	0.096672185	0.07743366	0.290250273	0.267991943	-0.113092107	-0.286887624	-0.033816675	-0.040165021	-0.327471001	-0.250562972	0.176607585	0.346512464	-0.04767398	-0.398087128	-0.342377726	-0.268278327	-0.155543063	-0.063185208
GCLM	blue	-0.165019337	0.320900755	0.311041597	0.117489712	0.072665479	0.137280609	0.133001819	-0.09715619	-0.048560393	-0.105289722	-0.089247618	0.014470559	-0.00822196	-0.344532048	-0.136293932	-0.281013299	-0.163330791	0.168529869
ARHGAP29	blue	-0.275095237	-0.615886798	-0.665529933	-0.208839419	-0.267386597	-0.086414279	-0.114086061	0.044481134	0.111792529	0.047352489	0.223021383	0.108693058	0.198343803	0.766140211	0.347722634	0.599987258	0.160882907	0.030307963
F3	blue	-0.0725183	-0.311150419	-0.378813322	-0.258979227	-0.425260441	0.106573214	-0.119151092	0.153207098	0.575781335	0.360332945	-0.03344833	-0.202442417	0.256814017	0.77424565	0.089659852	0.223621908	-0.239024656	-0.445521258
CNN3	blue	0.190082909	0.005100091	-0.387180146	-0.077672987	0.307564136	0.468519785	0.284654282	0.180923748	0.335690561	0.107579284	-0.382287527	-0.372350662	0.102216361	0.51677756	0.497899717	0.289520295	0.24172895	-0.032689829
TMEM56	blue	-0.118676129	-0.36863781	-0.424937914	0.171553772	-0.025206457	-0.116889257	0.107838415	0.08627657	-0.118695082	-0.136633618	0.034536804	0.172893539	0.033244097	0.461724968	0.304021447	0.416268431	0.235039251	0.164572696
PALMD	blue	-0.252206212	-0.269715244	-0.389909688	-0.290203297	-0.220393657	0.182561786	-0.070411535	0.207645252	0.51984277	0.258087788	-0.108154463	-0.256210939	0.172088486	0.783607431	0.245835531	0.285195433	-0.069867551	-0.174963986
SASS6	blue	0.048480537	-0.001156266	0.047401155	0.430720929	0.188579108	-0.203010505	0.160479578	-0.058664045	-0.351437134	-0.246698408	0.108949513	0.412298643	-0.071880971	-0.294212015	-0.037974398	-0.053055424	0.161959051	0.163807878
VCAM1	blue	-0.27771156	-0.370966076	-0.41784911	-0.215658702	-0.309159818	0.017115384	-0.099559348	0.176296859	0.402242868	0.195091242	-0.01585653	-0.137504716	0.165730557	0.759218665	0.233361785	0.359686489	-0.059201167	-0.108593356
S1PR1	blue	0.049283926	-0.23530023	-0.390148359	-0.070828115	-0.088536791	0.121630444	0.088600106	0.132978074	0.453800363	0.143525404	-0.271721585	-0.251559826	0.048414523	0.790924778	0.351843462	0.338885068	0.052629087	-0.138176817
COL11A1	blue	-0.06623845	-0.310436164	-0.354338464	-0.105586445	-0.275739246	-0.001485323	-0.040321011	0.101510633	0.317134477	0.209269471	-0.036267847	-0.091068611	0.300983653	0.608757902	0.177313039	0.298106996	-0.060811877	-0.212305169
SORT1	blue	-0.072989989	-0.431564412	-0.170138956	-0.292588221	-0.361533611	-0.359868328	-0.471935733	-0.013664369	-0.07557721	-0.100213156	0.284744024	-0.007019484	0.148602237	0.401459141	-0.106492296	0.294406005	0.083147275	-0.178312602
ATXN7L2	blue	-0.030594346	-0.025259505	0.218136756	0.036664925	-0.053221565	-0.298499898	-0.227440223	-0.071779498	-0.417886299	-0.265050681	0.398151606	0.335540484	-0.085380201	-0.485205487	-0.355301333	-0.199142473	-0.019119134	0.057076174
AMPD2	blue	0.131356671	-0.315466962	-0.37811977	-0.221725917	-0.176510168	0.029068059	-0.151312394	0.191088904	0.206454509	0.241602728	0.103994215	-0.105525487	0.136808375	0.439556004	0.121625422	0.269926937	0.03954571	-0.241330488
CSF1	blue	-0.235802575	-0.613654012	-0.558712012	-0.293856396	-0.379754485	-0.184421021	-0.263656162	0.054682488	0.27140753	0.07736518	0.138588821	-0.075601823	0.177279897	0.896463263	0.267279463	0.579426729	0.116406121	-0.153641541
OVGP1	blue	0.367062122	0.594567255	0.613688921	0.244016756	0.333829354	0.094111934	0.159718991	-0.110472075	-0.116149526	-0.190350381	-0.313535608	-0.144603365	-0.207010911	-0.633198044	-0.223278127	-0.508396981	-0.063711478	0.065388728
C1orf183	blue	-0.384055399	-0.46391544	-0.511431813	-0.239736407	-0.270290166	-0.019612249	-0.094498118	0.014747552	0.282882952	0.148472259	0.043351294	-0.084182387	0.151749493	0.813218533	0.333205926	0.491803715	0.05962101	0.026919546
OLFML3	blue	-0.382807385	-0.273172439	-0.419727466	-0.19377685	-0.220944546	0.171892573	0.029350667	0.193860172	0.421443221	0.117324601	-0.100616322	-0.182853585	0.318004641	0.741575035	0.327472782	0.36112905	-0.072731719	-0.035272934
ATP1A1OS	blue	0.051902651	0.15198046	0.431710251	0.170541953	-0.069970617	-0.317984804	-0.148493937	-0.141302925	-0.457872122	-0.237587859	0.279017561	0.314252441	-0.168982294	-0.666774024	-0.465491473	-0.350878017	-0.157250648	0.058825523
IGSF3	blue	0.42515601	0.456733306	0.596410988	0.467306555	0.10254044	-0.148662618	0.168625859	-0.110259044	-0.150777463	-0.092547544	-0.283356608	0.089578116	-0.182154703	-0.542817733	-0.342302396	-0.506546744	-0.191043128	-0.031434004
TTF2	blue	-0.093520255	-0.102941407	-0.078774678	0.137222545	0.228796475	-0.154073132	0.051621538	-0.222806987	-0.404118994	-0.274980351	0.151017207	0.256859943	-0.190809786	-0.207475961	0.137897333	0.160545585	0.320163006	0.312133183
LOC653513	blue	0.236751112	0.460448394	0.535473957	0.155636207	0.106327766	0.020835372	0.070711592	-0.110444051	-0.078830281	-0.100805554	-0.248110318	-0.138728137	-0.049327636	-0.495970067	-0.256304911	-0.431471812	-0.187570119	-0.020940873
TXNIP	blue	-0.232620393	-0.438236008	-0.581482539	-0.238902062	-0.286928446	0.12205943	-0.034744219	0.242090779	0.538962834	0.259504976	-0.03881336	-0.153725964	0.138302844	0.922856571	0.32836689	0.433088734	-0.029439128	-0.222607917
POLR3GL	blue	-0.130855597	0.168886109	-0.223033542	0.072602832	0.165975047	0.519728897	0.420342685	0.220423186	0.537990993	0.32162897	-0.474012699	-0.279571753	0.157500447	0.447397353	0.372979219	0.03770575	-0.075127696	-0.013261485
LIX1L	blue	-0.122052032	-0.361752618	-0.470604803	-0.157024299	-0.151841845	0.058156317	-0.038377806	0.108131968	0.327626107	0.112722579	-0.106394066	-0.188154538	0.183925035	0.805967104	0.334829152	0.426948425	0.085343605	-0.120534384
HIST2H2BF	blue	0.183435903	0.397926751	0.360210682	-0.006319435	0.448448179	0.192920651	0.018730409	0.103757011	-0.119044334	-0.157883986	-0.126675347	-0.183205563	-0.050241041	-0.475700859	-0.108660764	-0.291263155	0.153234712	-0.010994927
HIST2H2BE	blue	-0.107514965	0.202594677	0.412101226	0.030850888	-0.038119094	-0.159154904	-0.133858574	-0.0071938	-0.130748999	-0.144362085	0.098451726	0.084515528	-0.076447453	-0.398796491	-0.3049469	-0.305558106	-0.178095188	0.022475889
BOLA1	blue	0.013330582	0.39683609	0.431555639	0.240768897	0.092940957	0.058852475	0.15283703	0.032601425	-0.257554641	-0.140171797	-0.011480875	0.168349568	0.079980854	-0.62372827	-0.295184972	-0.451575996	-0.250898639	0.148633994
MTMR11	blue	-0.00169735	-0.10332163	0.235942735	-0.012339773	-0.26654275	-0.385164681	-0.340551198	-0.107893541	-0.405260282	-0.197549527	0.529386753	0.418588556	-0.058218205	-0.468091634	-0.501075131	-0.246681591	-0.169819394	-0.041335674
ANP32E	blue	0.069616054	-0.23597506	-0.371388356	0.186628675	0.160060571	-0.019762389	0.138808326	-0.003887362	0.021451514	0.072453356	-0.120274694	0.050051907	-0.005852228	0.389016707	0.339899815	0.361977458	0.346486258	0.093600021
FAM63A	blue	-0.058038664	-0.045800018	0.27505096	-0.024972635	-0.139735477	-0.394784396	-0.289564904	-0.136439015	-0.455308432	-0.44825794	0.232822763	0.108679424	-0.183038501	-0.323127631	-0.229312008	-0.022396319	-0.013118078	0.227075534
PRUNE	blue	0.253911155	0.477339076	0.746137001	0.235602529	-0.135520251	-0.180599763	-0.07123685	-0.075186653	-0.158155288	-0.039011177	-0.062451471	0.074986571	-0.102329689	-0.697276188	-0.646700622	-0.698294988	-0.45174445	-0.177070676
BNIPL	blue	0.258786037	0.285660135	0.464261708	0.078874292	-0.033029371	-0.127724974	-0.095664266	-0.076900005	-0.230610327	-0.179687307	-0.031370418	-0.018333131	-0.17393312	-0.460913243	-0.351427073	-0.344658248	-0.168793829	-0.061272703
C1orf56	blue	0.349449561	0.539678929	0.718841733	0.221817176	0.094341432	-0.094413556	-0.002594985	-0.13611888	-0.192356479	-0.189345661	-0.208071337	-0.088153374	-0.140036154	-0.661009781	-0.429600678	-0.571140717	-0.2504616	-0.046920787
LYSMD1	blue	0.290722284	0.351604963	0.622896595	0.042041137	-0.012932274	-0.206070954	-0.208237162	-0.054443369	-0.324387785	-0.246745821	0.002007333	-0.060712494	-0.006061537	-0.609148309	-0.479672151	-0.447112829	-0.18689304	-0.045096278
ZNF687	blue	-0.15439316	-0.043268442	0.34791053	-0.014400028	-0.164288788	-0.475833799	-0.329747182	-0.145410694	-0.446221615	-0.326980861	0.303852226	0.205842907	-0.160510984	-0.399115528	-0.322719663	-0.104885732	-0.022560668	0.226021231
TUFT1	blue	0.055597164	0.338520304	0.544697334	0.019893647	-0.00095523	-0.14002359	-0.107449871	-0.039019466	-0.189786813	-0.125865517	-0.044367172	-0.0556973	-0.266587814	-0.532629025	-0.29857188	-0.367185265	-0.199409465	0.179369358
TDRKH	blue	-0.011930303	0.340837897	0.437049417	0.03147861	0.071577378	-0.01578477	0.003160178	-0.137951281	-0.131527229	-0.179399952	-0.074028397	-0.03472994	-0.173373936	-0.453880833	-0.233894134	-0.342727932	-0.145159137	0.120382464
TCHH	blue	0.050350113	0.216995289	0.261267375	0.184498699	0.077399759	0.001290743	0.064823176	-0.005549233	-0.169961222	-0.100565107	0.061238247	0.22485566	-0.244457598	-0.401877354	-0.262794357	-0.327565493	-0.116003341	-0.021484725
NPR1	blue	-0.015777976	-0.413257061	-0.441932542	-0.260899752	-0.259532791	-0.018116992	-0.155494503	0.14207151	0.400199949	0.124159296	-0.048392956	-0.212114725	0.018886312	0.84810072	0.240186654	0.402532902	0.054266357	-0.210803644
SLC27A3	blue	-0.043820902	-0.140174131	-0.340764783	-0.244666254	0.10924694	0.236122978	0.02954283	0.12094505	0.31669001	0.119673216	-0.171201575	-0.310349678	0.067834534	0.500192137	0.365841589	0.298755202	0.192192488	-0.022068215
TPM3	blue	-0.100684001	0.031888334	-0.263975572	-0.345194865	0.068058216	0.472945028	0.079716205	0.234234477	0.656481578	0.395541058	-0.394073438	-0.606590326	0.104445112	0.632802398	0.361411185	0.183471286	0.00444215	-0.114722048
ATP8B2	blue	-0.14253583	-0.441108082	-0.483233236	-0.297210565	-0.248503945	-0.015699314	-0.159754695	0.168850368	0.381885586	0.139744234	-0.075055325	-0.270705978	0.149328057	0.909944254	0.334917048	0.499608792	0.09449559	-0.12311838
SHE	blue	-0.082799756	-0.493008877	-0.532387853	-0.12165871	-0.190633582	-0.08658691	-0.07920525	0.130778527	0.228927207	-0.004090024	-0.014642925	-0.069736639	0.100593059	0.863140165	0.34641466	0.521371509	0.174841069	-0.062617635
FLAD1	blue	0.152427529	0.67661364	0.653710185	0.08590774	0.29906282	0.241597629	0.14956031	-0.038358583	-0.076977183	-0.163135225	-0.307979517	-0.25944996	-0.129450876	-0.685409141	-0.251163166	-0.573611541	-0.187985888	0.107135389
ADAM15	blue	0.001140087	-0.052819172	-0.28905106	-0.098992956	-0.01714121	0.277855141	0.173349001	0.141960321	0.537082953	0.480298534	-0.333331763	-0.313441038	-0.064606909	0.585898218	0.32299566	0.162589241	-0.035217368	-0.13819545
EFNA4	blue	0.115559914	0.612375006	0.579107944	0.21727402	0.306016334	0.189359183	0.221360891	0.005621414	-0.09581389	-0.012665742	-0.321837092	-0.142490816	-0.255280419	-0.648596272	-0.176807418	-0.495734285	-0.155614701	0.122426033
HCN3	blue	0.137367261	0.023719544	0.29551321	-0.058018217	-0.074768738	-0.306306676	-0.273060215	-0.092519392	-0.370301224	-0.209902497	0.27334773	0.164412277	-0.013186972	-0.420753661	-0.353556463	-0.193152736	-0.045907188	-0.064967845
SYT11	blue	-0.002093445	-0.302443127	-0.412867244	-0.149933648	-0.225261389	0.079212819	-0.007113	0.144931232	0.515042398	0.242090897	-0.209070168	-0.255972796	0.12904771	0.844569256	0.302919061	0.363507854	-0.004410243	-0.217552987
ARHGEF2	blue	-0.206529111	-0.440226973	-0.475047131	-0.223830248	-0.368755295	-0.024850579	-0.130549646	0.020288567	0.415409454	0.482471424	0.116663581	-0.016616458	0.027063613	0.669714872	0.155570696	0.326525288	-0.082725179	-0.273885906
UBQLN4	blue	0.255796033	0.227707849	0.561317588	0.204506953	-0.074978614	-0.36389293	-0.178105596	-0.22465231	-0.276648683	-0.241427493	0.041542619	0.10918132	-0.118564798	-0.503444858	-0.445318582	-0.3947716	-0.150022735	-0.075774993
SEMA4A	blue	0.025929605	0.211670913	0.584745628	0.095545155	-0.215719142	-0.367816614	-0.237324432	-0.157359067	-0.286905817	-0.208258243	0.172657535	0.178540238	-0.204669525	-0.582456437	-0.544432361	-0.439166598	-0.285742827	0.035930523
PMF1	blue	0.031281011	0.741773502	0.648420427	0.205750168	0.328564694	0.322955466	0.306507079	-0.013498137	-0.055368934	-0.223317919	-0.411790751	-0.239899112	-0.056311617	-0.650653614	-0.17302571	-0.569091221	-0.236348148	0.261610347
NES	blue	-0.097464149	-0.319437287	-0.485208271	-0.190921285	-0.153726932	0.139603926	0.014250238	-0.030643167	0.433566846	0.462897323	-0.129012094	-0.214321802	0.14308496	0.762636673	0.358983325	0.404520006	0.059892205	-0.137807757
PEAR1	blue	-0.214137885	-0.742710666	-0.621634156	-0.24992817	-0.390159479	-0.317491922	-0.323420324	-0.009729107	0.044027005	-0.021484986	0.318518688	0.126580692	0.055450437	0.840768472	0.238225958	0.646695791	0.193778636	-0.073720533
KIRREL	blue	-0.248043234	-0.583721951	-0.565268558	-0.275633359	-0.290597426	-0.143758533	-0.213644305	0.055727076	0.210206161	0.010137836	0.083183713	-0.106428288	0.133578087	0.91334166	0.346337877	0.612512057	0.17749114	-0.049313773
IFI16	blue	-0.178710865	-0.467578883	-0.575807233	-0.265005107	-0.283834342	0.067570477	-0.085131113	0.213817073	0.539717549	0.268277045	0.020776408	-0.107678764	0.111212728	0.871816584	0.30162773	0.438621146	0.010696751	-0.261881857
CADM3	blue	-0.274565705	-0.238872444	-0.24540732	-0.11056804	-0.246919683	-0.015116062	-0.054971318	0.109561012	0.221928721	0.028974875	-0.083539009	-0.136693307	0.249955616	0.585357829	0.198948823	0.284663143	-0.081911877	-0.044992079
IGSF9	blue	0.2312783	0.046696725	0.316259352	0.02470209	-0.020071998	-0.334032753	-0.232634164	-0.181869234	-0.372220126	-0.21036874	0.171901282	0.063973724	-0.252588664	-0.421795528	-0.290443141	-0.14198782	0.031975216	-0.053418411
IGSF8	blue	0.498172807	0.431745469	0.490067084	0.201023621	0.159578321	0.002207485	0.089977475	-0.153287516	-0.009575508	0.021958822	-0.252450169	-0.109778623	-0.174418308	-0.476518091	-0.248104387	-0.418908725	-0.128071242	-0.072670044
ATP1A2	blue	0.002489617	-0.360370829	-0.315933054	-0.132927701	-0.206754475	-0.150776472	-0.163372284	-0.058811847	0.070422465	0.010482287	0.080710439	-0.03202673	0.068660018	0.456988351	0.15380278	0.357607586	0.115453932	-0.084107424
ARHGAP30	blue	0.400300883	-0.268448989	-0.074803085	-0.120975606	-0.470243326	-0.235280238	-0.307599573	0.107386291	0.397677189	0.214836906	0.2002486	0.07525269	-0.047882823	0.273129177	-0.317552355	-0.066509229	-0.274221377	-0.612541475
PPOX	blue	0.144432573	0.476969155	0.553504217	0.19689199	0.042401107	0.081035583	0.087841531	-0.019897085	-0.170349251	-0.157553432	-0.010224494	0.125376468	0.016035999	-0.681407588	-0.442415767	-0.595424496	-0.343495839	-0.021847167
PCP4L1	blue	0.244691089	0.516032696	0.561029652	0.24702512	0.233158733	0.035191815	0.14834171	-0.107957116	-0.182504146	-0.192370573	-0.241598805	-0.044345311	-0.226827078	-0.609063785	-0.231289117	-0.466075171	-0.10303243	0.156780072
FCGR2C	blue	-0.166472549	-0.487353784	-0.385058484	-0.239731379	-0.315539493	-0.184933468	-0.273776753	0.062681749	-0.045535513	-0.109783073	0.341731297	0.131850412	0.070074452	0.490240602	0.026377208	0.323205331	0.035429908	-0.082249639
HSPA7	blue	-0.147539495	-0.621340716	-0.459181997	-0.298551318	-0.418413559	-0.283687082	-0.384973252	0.025532688	-0.036947403	-0.045297334	0.453119557	0.180272022	0.081984461	0.563920359	-0.002950643	0.401855531	0.054830997	-0.147584483
FCGR2B	blue	-0.047287336	-0.155117696	-0.376685283	-0.052715298	-0.049163641	0.261252113	0.162277502	0.264960696	0.468998358	0.142038205	-0.263770523	-0.215481638	0.110643298	0.740109975	0.321095501	0.232730744	-0.021572864	-0.127508167
OLFML2B	blue	-0.153623052	-0.48627662	-0.538951322	-0.249495373	-0.330354377	-0.017662534	-0.133645172	0.088073148	0.429392493	0.16506162	0.018820571	-0.123026588	0.116902847	0.9012806	0.278853709	0.461327776	0.017041711	-0.241011595
DDR2	blue	-0.133470372	-0.533557764	-0.431672445	-0.269977029	-0.406458969	-0.234773064	-0.291783348	0.084381594	0.254171589	0.138786009	0.06815226	-0.146981927	0.098487867	0.801639081	0.199579595	0.496063508	0.051593143	-0.138735749
RGS5	blue	-0.137758213	-0.38354776	-0.461544634	0.034371735	-0.061406284	-0.061341223	0.045132819	0.074905182	0.104431832	0.005540646	-0.00426773	0.072043601	0.133285624	0.603343741	0.326220771	0.425623648	0.207374578	0.005312315
RCSD1	blue	-0.140876614	-0.165747726	-0.403270528	0.010966969	-0.105314654	0.239375476	0.22024785	0.169351751	0.568952216	0.134106373	-0.310613574	-0.197726748	0.142518394	0.765147593	0.372673126	0.274371283	-0.059903183	-0.107113053
ATP1B1	blue	0.034457651	-0.012150911	-0.145949056	0.230853633	-0.212085665	0.117755496	0.250699728	0.152654066	0.454438339	0.245542957	-0.269176218	-0.018854257	0.159511433	0.428637687	0.0239988	-0.060485981	-0.25677241	-0.321449824
SELP	blue	-0.169679955	0.128359767	-0.123804858	-0.185669525	0.27012813	0.364950606	0.194501996	0.043291305	0.368607723	0.140777884	-0.452335178	-0.529038271	0.040715282	0.363054565	0.509510907	0.264720098	0.187874415	0.29165304
SCYL3	blue	-0.166491907	0.15172372	0.391658635	-0.276596225	0.010943668	-0.143198219	-0.330137006	-0.12576378	-0.349043294	-0.311709561	0.219654118	-0.072364604	-0.155807487	-0.464082745	-0.287663598	-0.210374637	-0.02702697	0.218348893
KIFAP3	blue	-0.206485011	-0.033469719	-0.269414319	-0.250616938	-0.001161858	0.320949898	0.109135614	0.057678386	0.360242214	0.316355715	-0.220468741	-0.33053541	0.050364453	0.412965765	0.351191511	0.227679284	-0.008897337	0.108077981
GORAB	blue	-0.124054827	0.353066412	0.376252293	0.098262347	0.007599525	0.099480765	0.050878593	0.014670922	-0.040466398	0.017499817	-0.08930945	-0.054228925	-0.05163935	-0.389445382	-0.250850635	-0.393211391	-0.297787695	0.042143907
PRRX1	blue	-0.069495763	-0.111200515	-0.224882001	0.137416074	-0.274309745	0.079430301	0.177788696	0.134406632	0.437074313	0.316656198	-0.130212449	0.064660926	0.145216948	0.419086648	0.067978101	0.038484784	-0.272080072	-0.194904584
DNM3OS	blue	-0.294163887	-0.467398542	-0.492144422	-0.030567244	-0.297238422	-0.067835285	-0.050243101	0.070108855	0.12560147	0.049539205	0.189824966	0.18017668	0.11056092	0.629551856	0.16690421	0.359846908	-0.001584273	-0.053351839
CENPL	blue	0.088328748	0.426714212	0.307150592	0.174342213	0.533402364	0.182904623	0.27172537	0.008446263	-0.235459795	-0.131586573	-0.333266576	-0.179078171	-0.084947452	-0.430429111	0.159409135	-0.134136096	0.258094703	0.383314252
ZBTB37	blue	0.01659473	-0.012252685	0.382999963	-0.052232235	-0.133926675	-0.440201323	-0.401879592	-0.10883471	-0.449713619	-0.367333386	0.316179283	0.157779418	-0.084783778	-0.439268217	-0.393956386	-0.154356082	-0.030411514	0.090385681
RALGPS2	blue	-0.291544916	-0.609119388	-0.736335794	-0.211313701	-0.100180888	-0.045616284	-0.048457855	-0.035568713	0.040168843	0.23586925	0.194722076	0.069247485	0.162762674	0.667847411	0.491520519	0.72257017	0.348674784	0.093558242
ANGPTL1	blue	-0.12733735	-0.356701977	-0.41702192	-0.159277604	-0.340312715	0.043426705	-0.068267586	0.200383933	0.462292021	0.16763407	-0.056904805	-0.13620949	0.20868811	0.812261419	0.188558752	0.316609108	-0.114961588	-0.315516911
FAM20B	blue	-0.338933151	-0.108193481	-0.215240007	0.203278134	0.03869856	-0.02493286	0.277359323	-0.050688569	0.090084748	0.038601138	-0.239606036	0.009307026	-0.050938205	0.314369966	0.404079154	0.316882699	0.128487939	0.375627015
KIAA1614	blue	-0.316125167	-0.611378555	-0.560603379	-0.182267982	-0.277380026	-0.218267623	-0.181364221	0.029139937	0.043030104	-0.104628071	0.208180313	0.083186173	0.107207316	0.745989814	0.311701569	0.593599428	0.208671281	0.041362553
NMNAT2	blue	-0.188087025	0.251949003	0.410884885	0.0343181	-0.14927042	-0.076260309	-0.032770089	-0.036928437	-0.079019652	-0.042954636	-0.008094074	0.019022749	0.03633394	-0.375117124	-0.306311861	-0.33521901	-0.312396881	0.057006929
RGL1	blue	-0.35766833	-0.331787558	-0.544818534	-0.095725599	-0.0695921	0.177581053	0.136002098	0.107342791	0.454813741	0.217299988	-0.068469533	-0.016110003	0.081299783	0.672999546	0.438119666	0.42882052	0.098045598	-0.005089393
FAM129A	blue	-0.045679002	-0.308030469	-0.328906637	-0.239838369	-0.31576594	0.021827134	-0.142606201	0.279425048	0.526067504	0.248979857	-0.007570794	-0.171247523	0.16042779	0.627073622	0.092277788	0.239199475	-0.080299955	-0.363412434
SWT1	blue	0.115821146	0.222806286	0.4551387	0.355718641	-0.155485428	-0.246935881	0.034373754	-0.063637869	-0.186706132	-0.079078391	0.169084933	0.462379297	-0.09268492	-0.574536241	-0.525212332	-0.540019142	-0.375262766	-0.162917646
HMCN1	blue	-0.382830606	-0.679920411	-0.650641211	-0.339279353	-0.258499035	-0.179611487	-0.247719731	0.018083091	0.036525187	-0.026507152	0.301798021	0.044468613	0.117601574	0.770319343	0.364544658	0.699760894	0.288810272	0.071893614
CFH	blue	0.026254132	-0.091311486	-0.155630677	-0.110051452	-0.310306819	0.100069204	-0.001625238	0.036858696	0.620272576	0.419215072	-0.205613984	-0.230010541	0.081783284	0.50701914	0.090026797	0.075867854	-0.25844883	-0.276493514
KIF21B	blue	-0.303239409	-0.406647108	-0.401398615	-0.195429732	-0.267815623	-0.066030198	-0.136025918	0.167276336	0.306983352	0.028683391	0.13789669	0.006968553	0.118158753	0.594449304	0.180235215	0.34294397	0.040853838	-0.078286303
CSRP1	blue	-0.102618488	0.471135943	0.551243685	0.128756577	0.021953288	0.053575783	0.106844751	-0.160961037	-0.092278122	-0.109971085	-0.198270449	-0.114928185	-0.024007335	-0.491708301	-0.272032801	-0.434193677	-0.296827752	0.181229179
LMOD1	blue	-0.075336815	-0.381999928	-0.431847222	-0.234270836	-0.27542443	-0.001980057	-0.110832191	0.043506419	0.356053531	0.15833591	-0.062740271	-0.210542169	0.158328913	0.80471347	0.260210514	0.413056117	0.009554409	-0.17740457
RNPEP	blue	0.101417801	0.331400626	0.25341761	-0.113146639	0.316921569	0.224733039	0.016389964	0.036834574	-0.056149599	0.013360604	-0.104615403	-0.223115715	-0.08413576	-0.361381974	-0.056213054	-0.224135238	0.091225612	0.054496562
RABIF	blue	0.0389548	0.649102043	0.547856317	0.460788857	0.354443773	0.196539966	0.431593663	-0.11397526	-0.16083902	-0.187442613	-0.390297908	0.012491531	-0.202692191	-0.656444777	-0.104726264	-0.490440475	-0.151332587	0.277951685
MYBPH	blue	-0.080644132	0.046185005	0.303097725	0.051653477	-0.003023586	-0.303733206	-0.171464345	-0.153253017	-0.516657157	-0.385485816	0.286726951	0.250194806	-0.19778735	-0.488927307	-0.292543611	-0.151901011	0.0377034	0.231560453
FMOD	blue	-0.252348306	-0.422992165	-0.480108892	-0.291986062	-0.302145492	0.026418611	-0.138290978	0.128590743	0.382688105	0.15713349	0.013146041	-0.172098279	0.253550654	0.828819088	0.270340107	0.435325619	0.004251238	-0.159298575
ATP2B4	blue	-0.279631285	-0.700041011	-0.69753513	-0.362588856	-0.33266701	-0.165103221	-0.271629744	-0.023984962	0.158779776	0.189400223	0.365559041	0.115228062	0.102917808	0.684012198	0.304563095	0.652544382	0.223643276	-0.120719879
NFASC	blue	-0.046457572	-0.272357935	-0.189141788	-0.195045804	-0.549133049	-0.063201715	-0.21786336	0.08997409	0.449735854	0.449731201	0.094767112	-0.04641146	0.149068844	0.524148798	-0.163482026	0.050022385	-0.357978087	-0.466895392
DSTYK	blue	-0.210375063	-0.584800431	-0.496853181	-0.314898515	-0.345542032	-0.225967088	-0.29998675	0.054971741	0.150057493	0.142867272	0.160114166	-0.098247423	0.093295521	0.744780973	0.23840865	0.566541279	0.173223228	-0.082672628
MFSD4	blue	0.316621558	-0.218754667	-0.234574729	0.019949377	-0.107389739	-0.047422511	-0.029454618	0.090468987	0.239042615	0.073169743	-0.135486023	-0.102101941	-0.002571173	0.542707083	0.119529894	0.19261717	0.06980907	-0.244585682
RAB7L1	blue	-0.037961896	0.047298795	-0.264771737	-0.029150496	0.120955618	0.387871918	0.297475867	0.171800187	0.428303032	0.263869119	-0.293574435	-0.191460547	0.164829038	0.290582316	0.382579293	0.147295359	0.00299628	0.010894642
SLC41A1	blue	-0.050332071	-0.321988536	-0.361927285	-0.125031177	-0.095759327	-0.092558752	-0.062984562	-0.06128522	0.055983012	0.207684369	-0.034468056	-0.108417949	-0.039038437	0.460902619	0.305221053	0.431414632	0.198633365	0.066764488
MAPKAPK2	blue	-0.039241043	-0.352236503	-0.344036693	-0.333115711	-0.207725065	-0.084649429	-0.227944404	-0.136456911	0.199220792	0.159123419	0.135405807	-0.144588568	0.002722204	0.413740144	0.145138557	0.328385545	0.109768713	-0.109877259
PFKFB2	blue	-0.193625895	-0.048663852	-0.168332713	-0.178060133	0.01188821	0.141379735	0.048726852	-0.022669296	0.274964153	0.1188959	-0.201525167	-0.300743108	-0.105394377	0.344133523	0.297224364	0.209653502	0.057622643	0.174008008
CD34	blue	-0.261061416	-0.642833144	-0.632761496	-0.34592826	-0.242292612	-0.143336466	-0.250309538	0.092115252	0.153052837	0.022152615	0.148816613	-0.09457064	0.108556911	0.910126406	0.393990608	0.689230567	0.269517579	0.008097853
SERTAD4	blue	0.463349087	0.429347393	0.52113387	0.322305995	0.078850668	-0.05206799	0.12179145	-0.043549273	-0.027273072	0.020960704	-0.25893324	-0.029916634	0.007127995	-0.485078398	-0.320897482	-0.468913497	-0.201384844	-0.207468664
HHAT	blue	-0.045223301	0.213702404	0.179941679	0.169029564	0.292068554	0.009573742	0.168843704	-0.054196102	-0.232626789	-0.157178587	-0.176306827	-0.075073646	-0.13307924	-0.317821983	0.139968068	-0.019710616	0.156910182	0.371941142
TRAF5	blue	-0.176082315	-0.565635772	-0.676875391	-0.206225703	-0.078563711	-0.028611425	-0.064742251	-0.138431668	0.033148546	0.035306288	0.238811981	0.107685605	0.182348584	0.600583261	0.429090589	0.634999962	0.316893193	0.011166608
PPP2R5A	blue	0.059942696	-0.226790973	-0.386431933	-0.165878319	-0.150890127	0.185026121	0.018809302	0.286650029	0.45505487	0.271140361	-0.163822124	-0.255069005	0.233390221	0.694812252	0.238155219	0.253099941	-0.028959498	-0.288595225
NSL1	blue	-0.112646067	-0.362743551	-0.439201232	-0.178601132	-0.023747376	0.044347958	-0.086319293	0.082627818	0.056724201	0.044444929	0.123524356	-0.043668202	0.242676095	0.48319777	0.26322317	0.427631167	0.250390303	-0.023331139
FLVCR1	blue	-0.00559058	-0.26493827	-0.271109121	-0.393155746	-0.127625666	0.035609917	-0.254610216	0.024606963	0.136714744	0.106152868	0.104009201	-0.253588188	0.078327238	0.376982549	0.112630421	0.282669518	0.134190571	-0.167319973
ESRRG	blue	-0.285589619	0.123627508	0.140536192	0.468573462	0.162135487	-0.090495636	0.280598731	0.012031185	-0.336098345	-0.300968574	0.045067021	0.424684956	-0.012573078	-0.351690186	-0.033964497	-0.136904328	0.014655012	0.312803579
RRP15	blue	-0.04975109	-0.266426376	-0.305119212	-0.214896724	0.015451965	-0.01027992	-0.137943077	0.043722219	0.046221916	-0.043474818	-0.073891444	-0.275921247	0.132511074	0.503656508	0.296896874	0.425340119	0.314379614	0.058819057
TGFB2	blue	-0.020530287	-0.373439673	-0.466606281	-0.064662895	-0.328852777	0.015986243	-0.000622509	0.063549275	0.397751589	0.467843721	-0.029799091	-0.049565906	0.235443972	0.736168579	0.177557757	0.314384031	-0.076881379	-0.310625304
HLX	blue	-0.213507879	-0.203221649	-0.399970538	-0.068610426	0.040902929	0.179849216	0.118361045	0.212696736	0.376643144	0.109798845	-0.235184634	-0.207284466	0.091175956	0.677192848	0.432288019	0.359500645	0.13708144	0.06104089
DISP1	blue	-0.162579836	-0.042095717	-0.078366187	-0.14695844	-0.128591152	0.103443606	-0.030324903	0.051380728	0.376552961	-0.027862106	-0.202341059	-0.285468022	0.024830759	0.479775021	0.10149692	0.074930697	-0.104367065	-0.118533615
CAPN2	blue	-0.261725938	-0.373388006	-0.663138905	-0.164241042	-0.102005191	0.270455559	0.158155568	0.108366515	0.441993308	0.458586819	-0.045667188	-0.07838754	0.10350074	0.74147808	0.470409467	0.470946321	0.068616497	-0.060162842
LBR	blue	-0.121489819	-0.427556901	-0.695161076	0.00826408	0.253372143	0.1204875	0.207033271	0.141744723	0.104693349	-0.044603199	-0.081749733	-0.001402221	0.1005396	0.680127702	0.687201781	0.678850962	0.522882262	0.223553131
ITPKB	blue	-0.161178787	-0.699089948	-0.630757144	-0.331318833	-0.343375986	-0.232609054	-0.320798697	0.126391705	0.141619157	0.033125937	0.230984927	-0.025176517	0.1263693	0.892158846	0.283264771	0.649110443	0.224481583	-0.129801293
CDC42BPA	blue	-0.332071658	-0.821600842	-0.761657128	-0.496999676	-0.358821703	-0.227900381	-0.405101057	0.010639477	0.052946232	0.073615428	0.442814371	0.040657761	0.13704754	0.835059729	0.33463696	0.782409005	0.297628389	-0.057791164
JMJD4	blue	-0.080734155	0.53689513	0.458338849	0.103318458	0.254240539	0.259060671	0.230089006	0.047308718	-0.04933173	-0.114774796	-0.259549998	-0.192756256	-0.034417142	-0.533695168	-0.133613388	-0.433078198	-0.166839373	0.236019017
WNT3A	blue	-0.25708004	-0.419455187	-0.504894156	-0.22322188	-0.059888905	-0.007308258	-0.063278502	0.002839403	0.132200229	-0.067889721	-0.049953828	-0.185794782	0.062765993	0.778591105	0.464314644	0.57381259	0.276691168	0.160579255
C1orf35	blue	0.275714605	0.557558143	0.532073862	0.219297542	0.252776917	0.164055109	0.180046981	-0.052695461	-0.165909822	-0.232054874	-0.309574058	-0.165431298	0.016696267	-0.550665609	-0.209259085	-0.443375663	-0.130894137	0.083250969
TRIM11	blue	0.144766131	0.14004126	0.387003341	0.144522734	0.054532456	-0.295800876	-0.134071573	-0.136764527	-0.428627431	-0.326968493	0.098986406	0.145470759	-0.190649255	-0.456735174	-0.269515696	-0.193597293	0.031528307	0.136415141
C1orf198	blue	-0.112111071	-0.241061505	-0.34320082	0.089226056	-0.114441608	-0.018964573	0.108407157	0.062107995	0.063238455	0.031230786	-0.101264455	0.002847316	0.187062999	0.46014007	0.26526445	0.346347433	0.080290926	0.004609058
C1orf124	blue	0.254638868	0.189398164	0.39618883	0.370624648	-0.063378897	-0.280456978	0.008699192	-0.06738626	-0.225574861	-0.196908087	-0.015811096	0.210588172	-0.110916754	-0.381108454	-0.362020212	-0.364789727	-0.177759136	-0.046301553
EGLN1	blue	0.355735904	-0.283553466	-0.373012401	-0.24649715	-0.140955261	0.068981484	-0.129787463	0.053287343	0.378568365	0.301963497	-0.115483958	-0.334951089	0.108861999	0.657866451	0.218913939	0.323893546	0.088342236	-0.290826529
SIPA1L2	blue	-0.215972841	-0.522352592	-0.607529165	-0.247391337	-0.336688541	0.010860909	-0.111608206	0.11237152	0.461941496	0.288942319	0.051396241	-0.080022744	0.128890113	0.915124396	0.299999631	0.48072886	0.020356347	-0.202500244
TBCE	blue	-0.097944343	0.063112332	0.224595107	-0.148460091	-0.080918615	-0.095913412	-0.230772852	0.075563344	-0.20717925	-0.126701941	0.235087706	0.076295357	-0.114156628	-0.325775901	-0.311589189	-0.197491463	-0.10547141	-0.032237561
NID1	blue	-0.26422107	-0.673366022	-0.642267507	-0.330773881	-0.301783884	-0.18544576	-0.259020001	0.069163044	0.145624145	0.050633322	0.231741443	-0.003800927	0.071204896	0.850732207	0.335051106	0.667134967	0.234026457	-0.068736221
GPR137B	blue	-0.173645019	-0.02453899	-0.261769912	-0.011747188	0.014428454	0.255812776	0.2451801	0.081245941	0.37241249	0.245446877	-0.276243276	-0.184930307	0.181084806	0.398462259	0.363326947	0.20526526	-0.025372591	0.014628712
LGALS8.AS1	blue	0.227497766	0.409569804	0.433035596	0.078562113	0.258788207	0.056913018	0.078791818	-0.021484137	-0.226902506	-0.196586469	-0.124008759	-0.057322918	-0.05309336	-0.552330863	-0.16096314	-0.347176072	-0.044517894	0.147230772
KMO	blue	-0.035407902	0.24733012	0.307787632	0.081205807	0.22053409	-0.030448948	0.040850209	-0.067793546	-0.317801367	-0.180867698	0.03469305	0.122309813	-0.237084934	-0.485877309	-0.123391954	-0.232855059	0.068161348	0.302797349
MAP1LC3C	blue	0.026490593	0.119742244	-0.037996279	-0.023202752	-0.095244606	0.298742445	0.130292987	0.178822531	0.396728122	0.190447673	-0.231104417	-0.211174202	0.183409669	0.281318442	0.000260062	-0.116938012	-0.26040429	-0.278241302
CEP170	blue	-0.086600259	-0.641481816	-0.598649266	-0.33562799	-0.438022895	-0.158262958	-0.329469254	0.161413583	0.299266524	0.203782563	0.276116216	0.004139141	0.154524461	0.806931031	0.153481851	0.505183394	0.056417582	-0.328907082
OR2W3	blue	0.138937154	0.364080447	0.432742681	0.104615289	0.102898488	0.021697715	0.056075112	0.142634563	-0.127949317	-0.097332493	-0.200808366	-0.145931454	-0.042407196	-0.396561703	-0.180645145	-0.303211064	-0.123749515	0.120579239
ZNF672	blue	0.165459764	0.534914821	0.544324997	0.247490541	0.388371211	0.067790919	0.177059099	-0.020016338	-0.234609795	-0.248908746	-0.325119425	-0.169516333	-0.098690433	-0.567897022	-0.098503263	-0.364894042	0.038024468	0.262349151
PGBD2	blue	0.577856166	0.276033862	0.47005368	0.350270338	-0.006778524	-0.221385403	-0.023727819	-0.028927147	-0.234766477	-0.122833646	0.055119393	0.260449459	-0.166982445	-0.606207428	-0.489478601	-0.503025224	-0.210399487	-0.215500361
KLF6	blue	-0.049078197	-0.534686649	-0.603563587	-0.159711702	-0.444582709	-0.022020557	-0.118679753	0.192478775	0.422777929	0.522137529	0.236009197	0.160992977	0.141254445	0.700357481	0.067301816	0.311875807	-0.120946904	-0.477140725
IL15RA	blue	0.227250242	0.015461989	-0.147940639	-0.05482871	-0.086047249	0.236313974	0.106032321	0.108145796	0.546376317	0.219684682	-0.339199786	-0.325705783	0.162679649	0.5023762	0.148989423	0.043257023	-0.132756912	-0.321248172
PFKFB3	blue	0.088181851	-0.443697825	-0.454273879	-0.259335981	-0.443243268	-0.034428568	-0.205510059	0.200329266	0.555274384	0.475526087	0.13492844	-0.026904331	0.057185138	0.7009985	0.022817519	0.251552395	-0.139047142	-0.533100419
CELF2	blue	-0.121629514	-0.297674453	-0.396376103	-0.023107752	-0.266986589	0.046331552	0.051280034	0.189918853	0.423463443	0.23903436	0.065697999	0.105679358	0.117906215	0.464144168	0.126067542	0.203771978	-0.11393763	-0.26386574
CCDC3	blue	-0.349367798	-0.360555957	-0.444392319	-0.184974302	-0.112272418	0.029297999	-0.024163087	0.057810048	0.150075986	-0.023412206	-0.030028166	-0.118005996	0.176227804	0.70913106	0.39998167	0.485708	0.132896941	0.173482442
OPTN	blue	-0.253982181	-0.370326314	-0.574491009	-0.319313179	-0.136721224	0.21469543	-0.028424475	0.246071668	0.392846281	0.417188654	0.083655134	-0.089546151	0.044620228	0.608546874	0.351049952	0.412325029	0.07210644	-0.132398377
FAM107B	blue	0.378696176	0.342188756	0.402323546	0.343363839	0.031063884	-0.044278488	0.133511517	-0.08327773	-0.063977231	0.005911233	-0.111860094	0.158027922	-0.114491955	-0.45892555	-0.37167243	-0.490188062	-0.204331425	-0.17475121
OLAH	blue	0.088137811	0.345997911	0.457958441	0.052896401	-0.031322884	0.024936743	-0.023611266	0.002996274	-0.08287428	0.060478357	-0.066609152	-0.046211332	-0.165557219	-0.41154139	-0.365880272	-0.430178017	-0.277429303	-0.086608269
RPP38	blue	0.255253231	0.574119597	0.558489125	0.268112072	0.286594243	0.136813156	0.192790916	-0.045981787	-0.203147908	-0.16809273	-0.21917162	-0.017142534	0.016950874	-0.696229324	-0.285674836	-0.547326679	-0.139241641	0.028330904
FAM171A1	blue	0.028723077	-0.285757056	-0.307918486	-0.169564543	-0.127731817	-0.04590103	-0.090687963	0.104062323	0.258420072	0.113629621	-0.144002957	-0.238341306	-0.038837275	0.660714901	0.24775188	0.359251131	0.118194389	-0.084975275
PTER	blue	0.05440895	0.402685138	0.40608994	0.418411973	0.217399577	0.011651851	0.301184286	-0.074298452	-0.149584804	-0.13928389	-0.273846083	0.051981188	0.009855125	-0.441219094	-0.067550824	-0.310733611	-0.083057205	0.227562938
CUBN	blue	-0.239921928	-0.454484711	-0.45117838	-0.256741266	-0.194879799	-0.056090144	-0.172191013	0.149538318	0.19479591	-0.018669941	0.092273948	-0.076955018	0.07235824	0.731251442	0.262151408	0.451860808	0.161820351	-0.046565068
TRDMT1	blue	-0.242752613	-0.492533576	-0.39968259	-0.103928729	-0.30539837	-0.236719974	-0.192800616	0.029582798	-0.081339015	-0.103874389	0.298409649	0.191552911	0.079805923	0.466475473	0.071821141	0.380407191	0.084295328	-0.043209553
VIM	blue	-0.311013488	-0.420766615	-0.638425705	-0.263019479	-0.147240724	0.208019114	0.023362679	0.20122498	0.482246131	0.225588225	-0.06193546	-0.176768006	0.145892061	0.919036838	0.453118314	0.50296762	0.098812856	-0.063150958
STAM	blue	0.019037618	0.253441621	0.398095912	0.148192978	-0.104620777	-0.088714125	-0.056710367	0.037494853	0.01493386	0.056690491	0.018904515	0.126661305	-0.012423589	-0.378924537	-0.393538085	-0.430415269	-0.285689921	-0.165996587
GPR158	blue	-0.003282859	0.287416036	0.405019072	0.143244278	-0.01649521	-0.061455171	0.020354028	-0.097169051	-0.110209888	-0.134563393	-0.100474427	-0.005234805	0.01543314	-0.359513296	-0.244534531	-0.306214313	-0.202654421	0.033512897
MASTL	blue	0.041398863	0.051743852	0.341822926	-0.284582941	-0.091405441	-0.217669117	-0.435227607	-0.013243171	-0.280464615	-0.117872283	0.310499818	-0.010907059	-0.158652576	-0.380214684	-0.420174233	-0.23760873	-0.039938117	-0.061375426
BAMBI	blue	-0.355550658	-0.23218537	-0.499465591	-0.102138842	0.019628267	0.274681848	0.177086883	0.172644279	0.318438321	0.220942929	-0.1521365	-0.139450321	0.173353298	0.680405815	0.456949807	0.379869478	0.092889703	0.06448389
SVIL	blue	-0.256725371	-0.834365537	-0.800295603	-0.422575446	-0.273066938	-0.243074298	-0.35501291	-0.052400416	0.002554873	0.176916053	0.436601907	0.09007925	0.115409425	0.783360066	0.394649081	0.82112396	0.383468765	-0.026823723
KIAA1462	blue	-0.080902188	-0.652869506	-0.500130534	-0.178483309	-0.293322771	-0.3574502	-0.301803122	0.058704427	-0.00920399	-0.145178967	0.216428611	0.06306472	0.06553358	0.757944505	0.230757342	0.600535851	0.259806987	-0.046344175
ZEB1	blue	-0.099882872	-0.55377664	-0.525952207	-0.130708811	-0.348363247	-0.171013174	-0.15688274	0.124202235	0.329298143	0.140701693	0.045528752	-0.033747116	0.124445382	0.89242645	0.247872529	0.501519926	0.075110894	-0.200094433
KIF5B	blue	-0.220718365	-0.221607992	-0.260276187	-0.072847154	-0.097816082	0.006794443	-0.020911137	-0.007399962	0.096092154	0.067980039	0.055774511	0.023201429	0.089318287	0.333544241	0.148064352	0.239031555	0.074355865	-0.006046819
ITGB1	blue	-0.118545299	0.096894264	-0.276952225	-0.23977137	0.272705905	0.493746148	0.254136907	0.149041629	0.503471489	0.463978391	-0.508726275	-0.590936901	0.056188604	0.505560927	0.58086455	0.302134541	0.178091675	0.125981844
NRP1	blue	-0.164312365	-0.391949466	-0.445554576	-0.23507038	0.0084455	-0.058473055	-0.101245325	-0.079863886	0.036317251	-0.068710763	-0.0332116	-0.205636094	0.236642206	0.596421835	0.478388968	0.618089032	0.345883031	0.151486222
CCNY	blue	0.027233479	-0.224277434	-0.404039639	-0.097401147	0.020379086	0.170389768	0.072857883	0.216250363	0.363004585	0.141860972	-0.265482495	-0.312982222	0.127005431	0.748726849	0.39217756	0.374201992	0.170019035	-0.065976468
ZNF25	blue	-0.028255231	-0.34792676	-0.479526898	0.130131919	-0.303953957	0.029169525	0.151203275	-0.022181475	0.363069792	0.244520415	-0.084569543	0.088646225	0.174886344	0.710351795	0.228976552	0.291742373	-0.104914592	-0.196855619
CSGALNACT2	blue	-0.104668883	-0.506749667	-0.54997925	-0.134470747	-0.503521659	-0.045418565	-0.111423374	0.18310176	0.390071519	0.519618086	0.210661489	0.15077663	0.198664855	0.693118877	0.033145919	0.278060328	-0.194446086	-0.444975522
CXCL12	blue	-0.205099483	-0.193935262	-0.308469435	-0.062638347	-0.293007972	0.11916835	0.059658385	0.052795164	0.536575952	0.395108749	-0.120494665	-0.107587308	0.223473285	0.60449183	0.171847942	0.176861118	-0.203918836	-0.179241494
FAM21C	blue	0.212894616	0.180788308	0.379125898	-0.105928193	0.008645155	-0.146321974	-0.228554616	-0.017746314	-0.155628344	-0.168803394	0.032400521	-0.114932216	-0.092543267	-0.347488783	-0.285366269	-0.243195457	-0.066636015	-0.047698197
SYT15	blue	-0.218639575	-0.445671273	-0.339856911	-0.13891566	-0.319671703	-0.183366242	-0.210938505	0.117917601	0.059437426	-0.035305576	0.222608212	0.119036239	0.203542565	0.525033459	0.060999323	0.331443737	0.024514776	-0.147989652
MAPK8	blue	-0.189000253	0.229968031	0.234526437	0.224981961	0.005971116	0.017879109	0.214357791	-0.132333495	-0.117305856	-0.07546604	-0.064895133	0.147600983	0.041041168	-0.331926465	-0.072222662	-0.214370614	-0.216072553	0.224171863
VSTM4	blue	-0.298290899	-0.557906814	-0.546502188	-0.279371222	-0.296509989	-0.121515318	-0.204574645	0.048307538	0.20193681	0.012632811	0.093818973	-0.087790021	0.143081384	0.867987657	0.344039729	0.589373718	0.146361019	-0.001718165
PRKG1	blue	-0.24808301	-0.616188595	-0.52275017	-0.266504692	-0.411615592	-0.226971289	-0.292084427	0.054596416	0.155924103	-0.006830572	0.197711203	-0.01773884	0.157403411	0.849509441	0.205850516	0.548191211	0.075238126	-0.114033881
KIAA1279	blue	-0.139798802	-0.242282784	-0.352694395	-0.097324559	0.008388834	0.010864963	0.028511862	-0.031319982	0.042601281	0.051236653	-0.047356486	-0.079048589	-0.05015293	0.406993016	0.341092244	0.377536214	0.220376555	0.140139991
SRGN	blue	0.023587392	0.085392276	-0.282742866	-0.079263287	0.026452478	0.536231602	0.302761334	0.344359286	0.820004723	0.37483137	-0.417302611	-0.36100328	0.082286017	0.598458828	0.303949949	0.031876006	-0.171123791	-0.266950762
TSPAN15	blue	-0.184148059	-0.031701076	-0.098701065	-0.147276605	-0.052598048	0.133693809	0.005450988	0.245175519	0.22377841	0.042782658	-0.143691429	-0.217713763	0.026218635	0.332454496	0.131744511	0.095592744	-0.05773059	0.057271804
AIFM2	blue	-0.130709746	0.06470903	0.04741218	0.024108007	0.284636555	-0.020647813	0.053401458	-0.104151731	-0.370367247	-0.253861144	0.051272049	0.068069957	-0.137431995	-0.31027469	0.152793379	0.110298212	0.29621867	0.391480154
EIF4EBP2	blue	-0.234734898	-0.594154442	-0.628824816	0.087347568	-0.196391271	-0.225146913	0.031541698	0.029082924	0.020623637	0.251229626	0.164967998	0.267533478	0.131234735	0.634053926	0.33843635	0.572994529	0.247531934	0.02252914
KIAA1274	blue	-0.260133597	-0.481478861	-0.535316995	-0.207251063	-0.199461022	-0.025821793	-0.097640027	0.088539435	0.274412136	-0.027637004	0.029121427	-0.085255528	0.114141407	0.825291501	0.360367142	0.522666029	0.142297826	0.013457482
ADAMTS14	blue	-0.144311049	-0.611947181	-0.486870908	-0.161777123	-0.481217413	-0.277795577	-0.282093527	-0.022552134	0.105276724	-0.0091348	0.288078191	0.145072155	0.102727717	0.725682133	0.049840614	0.419563495	-0.0134999	-0.218111891
UNC5B	blue	-0.338361296	-0.472939157	-0.497289215	-0.292384607	-0.156605606	-0.064143865	-0.164644341	-0.019481577	0.157948129	0.014437377	0.070135789	-0.136159982	0.184618512	0.731726032	0.395445095	0.586580086	0.244958703	0.12484919
CHST3	blue	-0.0962004	-0.320493721	-0.43268296	-0.160497144	-0.202742748	0.062196836	-0.000156557	0.005049177	0.495154497	0.283920673	-0.207069125	-0.272285643	0.121744143	0.816879854	0.369657749	0.434966762	0.044919311	-0.11096048
DDIT4	blue	0.243181917	-0.008430704	-0.22023965	-0.088607211	-0.17917641	0.312956978	0.127353835	0.136034331	0.691448526	0.596334078	-0.228837033	-0.209295541	0.103623533	0.469533475	0.071682328	-0.033207484	-0.277346817	-0.477496491
DNAJC9	blue	0.115306511	0.550495661	0.413400083	-0.028997223	0.517053281	0.331358429	0.15275935	0.046125448	-0.155471695	-0.16378618	-0.268907858	-0.317786071	-0.18085305	-0.571915699	0.005553168	-0.317483074	0.106764216	0.286777637
VCL	blue	-0.259256201	-0.536802582	-0.718211227	-0.403694132	-0.067249591	0.100381461	-0.100320342	0.075888109	0.209235356	0.188368417	0.089278554	-0.199480894	0.182824795	0.812942077	0.52722713	0.69631072	0.341276939	0.036861502
ADK	blue	0.091014537	0.222450521	0.404067572	-0.117568932	-0.17452199	-0.033240064	-0.235918554	0.062908576	-0.138481447	0.027425321	0.244006553	0.114857419	-0.081119545	-0.507961112	-0.539745359	-0.464199491	-0.330332643	-0.199677897
COMTD1	blue	0.206880227	0.579840917	0.510385718	0.281984824	0.232969587	0.188520701	0.259556378	0.021718053	-0.069946657	-0.007876322	-0.254540011	-0.021291527	-0.163503914	-0.609422726	-0.271625541	-0.582602421	-0.23585381	0.048954105
ZNF503	blue	-0.283509439	-0.286695099	-0.452354239	-0.039851191	-0.172180421	0.131394721	0.101637259	0.060179432	0.385646447	0.231424968	-0.068460522	-0.033753253	0.198924488	0.655816752	0.29866684	0.322387692	-0.012388795	-0.034810196
DLG5	blue	0.022348621	-0.086010511	0.217793009	-0.055146282	-0.150313933	-0.328714455	-0.342992064	-0.082571149	-0.411573769	-0.263437422	0.547725927	0.399270391	-0.11299375	-0.512643637	-0.46742665	-0.207940589	-0.062285929	-0.095116046
PPIF	blue	0.038368896	0.462620164	0.280852997	0.116150223	0.397669546	0.295108989	0.277030212	0.01320502	-0.058780145	0.059859251	-0.232327877	-0.089204626	0.014687325	-0.519202647	0.033301464	-0.284606218	0.039309923	0.201072077
ZCCHC24	blue	-0.238792903	-0.46416701	-0.510576746	-0.103254984	-0.294176479	-0.050106431	-0.043236302	0.164974447	0.37579305	0.147903685	-0.056782663	-0.081478751	0.116954829	0.895497308	0.322484341	0.478937213	0.030420886	-0.082011671
C10orf57	blue	-0.077966429	0.340723011	0.333614551	0.186527176	0.210084725	0.024956598	0.163050837	-0.169604291	-0.268652455	-0.151231607	-0.069657057	0.085282959	0.010794248	-0.551348973	-0.079123391	-0.249567531	-0.02326388	0.278183677
PLAC9	blue	-0.336888789	-0.029601356	-0.314378709	0.027977763	0.008933269	0.365089518	0.300917732	0.111369302	0.28501286	0.074928351	-0.16791045	-0.043623741	0.241596426	0.420402159	0.291967936	0.128159658	-0.105966371	0.09106507
C10orf58	blue	-0.154250664	0.086009565	0.055452914	-0.058368133	-0.153451739	0.125194184	0.054237238	0.124367076	0.342118786	0.104865569	-0.229277926	-0.243240173	0.200183768	0.250577877	0.032672227	-0.054796053	-0.251372424	-0.116228557
TSPAN14	blue	-0.040677332	-0.365910585	-0.108009666	-0.274553882	-0.457836441	-0.33390264	-0.381055815	-0.047722318	0.178655591	0.120636057	0.14658562	-0.101471374	0.042371551	0.445051332	-0.091779886	0.217103649	-0.121156942	-0.226541443
WAPAL	blue	-0.274868608	-0.253233716	-0.224022076	-0.189071872	-0.08818614	-0.101789655	-0.121245343	0.049883478	0.037641415	0.0065627	0.051922234	-0.062131755	0.094362461	0.334251623	0.205759719	0.330170873	0.170136533	0.117151266
MMRN2	blue	-0.078219612	-0.408194555	-0.437583656	-0.196189223	-0.123791355	-0.060818084	-0.110804138	0.079920253	0.239140107	-0.002771223	-0.122157093	-0.246356109	0.068170605	0.840726715	0.39239592	0.529785372	0.215127236	0.011746987
C10orf116	blue	-0.156157323	0.323946125	0.383416795	0.032346576	0.108138479	0.091518732	0.025726691	0.05927801	-0.193907516	-0.164583987	0.029320091	0.005712725	-0.068060061	-0.489084421	-0.209898973	-0.308409791	-0.1712574	0.157493204
PAPSS2	blue	-0.106203908	-0.395824803	-0.521734363	-0.162386992	-0.278113069	0.087545686	-0.012907464	0.124066956	0.458271285	0.230069343	-0.045276062	-0.11737503	0.135598977	0.850969018	0.264943901	0.382593011	-0.024501101	-0.261335182
KLLN	blue	0.100703589	0.320398817	0.610014256	0.136601006	-0.040966385	-0.248822214	-0.169937284	-0.073034244	-0.308355808	-0.349774611	0.00848938	0.031951	-0.154717479	-0.559251926	-0.458080352	-0.43009975	-0.166658977	0.020462811
ACTA2	blue	-0.251033359	-0.240698289	-0.466599127	-0.214867692	-0.057129866	0.254937032	0.079777087	0.100405859	0.355795209	0.219003048	-0.120275735	-0.220693058	0.204147531	0.708168926	0.375413994	0.355845657	0.051730149	-0.040477111
FAS	blue	0.038613042	-0.168751282	-0.369679397	0.172572696	-0.151614958	0.140699307	0.252105426	0.096519047	0.452839817	0.19419167	-0.205248971	0.032936925	0.111266146	0.600448001	0.211196929	0.149651464	-0.114103008	-0.224975361
IFIT3	blue	-0.132899011	-0.128468089	-0.330383984	-0.167908153	-0.137416316	0.275025374	0.094033809	0.130108347	0.649480406	0.407112987	-0.231203972	-0.263042613	0.020351235	0.633662616	0.272790957	0.185760782	-0.099117671	-0.137933441
PCGF5	blue	-0.118961716	-0.562366628	-0.66895685	0.164840975	-0.255029172	-0.08153314	0.108737884	0.123945485	0.222208426	0.130429766	0.127759026	0.277718138	0.216180446	0.753907799	0.281792363	0.475916486	0.084177056	-0.184645235
HECTD2	blue	-0.138485522	-0.463270374	-0.546151783	0.048701036	-0.290048668	-0.048367267	0.038016379	0.021493284	0.227640744	0.087814311	0.099176533	0.183903357	0.20586649	0.695619446	0.212181701	0.373211725	-0.018951111	-0.160641349
PPP1R3C	blue	-0.045698249	-0.293361557	-0.436027222	-0.048879544	-0.223642609	0.107237569	0.067924154	0.082546826	0.460983002	0.228488839	-0.111880095	-0.071833547	0.20209046	0.72189225	0.263715489	0.302173888	-0.075219067	-0.187441808
HHEX	blue	-0.189588073	-0.336228236	-0.539832985	0.085852043	-0.09912417	0.101846271	0.209303998	0.14605953	0.316314072	0.079865835	-0.114604056	0.049198148	0.184865802	0.705243981	0.400903216	0.399405147	0.069282731	-0.008093212
EXOC6	blue	-0.227879079	-0.517948733	-0.716332603	-0.12417131	-0.088147443	0.07630951	0.073542026	0.151512998	0.241005165	0.015140094	0.010409263	-0.023537431	0.089589922	0.864884892	0.511955362	0.616343995	0.244151574	0.048556797
PIPSL	blue	0.078067123	0.246456441	0.374100886	0.176166968	0.129490044	-0.127958945	-0.008428109	-0.012885626	-0.281557017	-0.246793273	-0.04449897	0.049125557	-0.015118037	-0.407532538	-0.203338229	-0.25774784	0.002102755	0.112406982
ARHGAP19	blue	-0.00733221	-0.182381845	-0.222500357	-0.178233286	0.25558471	-0.012479377	-0.070464171	0.082087029	-0.050816539	-0.141698966	-0.121595598	-0.274757217	-0.065594201	0.35237849	0.390157739	0.418903	0.460866862	0.222745319
EXOSC1	blue	0.171176268	0.78240117	0.666198838	0.157219671	0.323313686	0.40386721	0.268949982	0.022819484	0.050148011	-0.036339374	-0.398350985	-0.2747983	-0.029909751	-0.677081198	-0.263298328	-0.662863957	-0.301048123	0.017136223
ZDHHC16	blue	-0.050227165	0.054445383	0.338232065	-0.041056082	-0.156439433	-0.292161881	-0.268220766	-0.147064272	-0.330121597	-0.136697634	0.299562115	0.196051112	-0.044100771	-0.432678059	-0.42020844	-0.26149063	-0.129915132	-0.038268864
C10orf28	blue	0.213197932	0.360621072	0.556531676	0.279293099	0.08180758	-0.170893878	-0.007496255	-0.051040527	-0.239219136	-0.232338733	0.012660156	0.210990316	-0.2629356	-0.640762947	-0.444442816	-0.535305868	-0.180542005	-0.018281038
LOXL4	blue	-0.16568955	-0.283936641	-0.310542186	-0.097115435	-0.228915513	-0.028524271	-0.038292609	0.04014572	0.201611544	0.216098927	0.053580431	0.022726308	0.177354634	0.47143329	0.128652782	0.231202878	-0.053221269	-0.141514808
GOT1	blue	0.003934008	0.384236414	0.431480715	0.09589185	0.100934676	0.049983575	0.085947965	-0.058997972	-0.172594664	-0.222802623	-0.191121483	-0.108241505	0.079456642	-0.401177752	-0.149442085	-0.300909628	-0.155976956	0.200168804
SLC25A28	blue	-0.038673772	0.076295548	0.052509077	0.127938206	0.21126903	0.033809287	0.091893827	0.034826965	-0.328035781	-0.221164498	0.235098934	0.314731948	-0.004021514	-0.422166281	-0.08516715	-0.129882178	0.09427919	0.122475848
CUTC	blue	0.097391575	0.463347201	0.501478528	0.382231752	0.016409093	0.028182079	0.233450158	-0.012674814	-0.159191364	-0.106588729	-0.118461584	0.193616289	-0.082499446	-0.628616651	-0.377854035	-0.566763361	-0.361439693	0.032187111
ABCC2	blue	-0.090910907	0.106034758	0.174294256	-0.142910664	0.185901967	-0.04984831	-0.118974175	-0.115168895	-0.22414494	-0.207128144	0.056588057	-0.078505829	-0.287690535	-0.287116485	0.019513277	-0.021551752	0.173852755	0.334350309
FAM178A	blue	-0.141678983	-0.624672889	-0.651946284	-0.412451527	-0.093828563	-0.100714424	-0.271317309	0.019095154	0.098912482	0.034234729	0.250632684	-0.082069846	0.056019478	0.715625461	0.391970546	0.672861166	0.397961817	-0.04061562
LZTS2	blue	0.10268798	-0.11311638	-0.277719786	-0.10711252	0.120388685	0.163292365	0.065168771	0.037233147	0.211587794	0.071327878	-0.258763419	-0.289055188	0.101522388	0.508749662	0.380547236	0.31915323	0.190469461	0.075272511
TMEM180	blue	-0.069127398	-0.045536803	0.309268616	0.01814621	-0.215914536	-0.41462613	-0.281902498	-0.147212254	-0.374312985	-0.310121194	0.365287496	0.293619641	-0.106219965	-0.409388177	-0.403590711	-0.180895884	-0.101168994	0.077953306
TRIM8	blue	-0.061190697	-0.563789269	-0.524392691	-0.237889918	-0.237535787	-0.193334666	-0.248750249	0.040435735	0.06912103	-0.010807364	0.127804297	-0.091959072	0.232215652	0.752146123	0.295478554	0.599600042	0.250581188	-0.056064706
PCGF6	blue	0.026169	0.352499642	0.397367003	0.191778997	0.043685539	0.007621976	0.089097392	0.015768963	-0.175872261	-0.018851633	-0.156537595	-0.046372078	-0.094493116	-0.410869327	-0.212894605	-0.346614793	-0.203835576	0.166718389
CALHM3	blue	0.227026515	0.61108037	0.661479962	0.2207026	0.275481488	0.068501485	0.154235268	-0.066539058	-0.157623871	-0.130559294	-0.335965755	-0.194421337	-0.131924046	-0.656468189	-0.234104019	-0.515996412	-0.147436283	0.172511592
CCDC147	blue	0.446913856	0.164334559	0.456746961	0.048041725	-0.121019195	-0.284472254	-0.24905433	-0.134495354	-0.289308444	-0.13717912	0.134289359	0.079993848	-0.086945403	-0.47095391	-0.491605029	-0.363440699	-0.179820181	-0.201874492
ADRA2A	blue	-0.32744644	-0.370969689	-0.424386007	-0.133954255	-0.098047233	-0.031007766	-0.033400222	0.178308115	0.069362616	-0.017266151	0.01743672	-0.035398069	0.163556911	0.609925597	0.355245105	0.464035129	0.169520275	0.167633545
ADRB1	blue	-0.423783025	-0.374140274	-0.622298119	-0.044499883	0.124816751	0.142692204	0.213650325	0.071729086	0.095707726	-0.077247822	-0.118325025	-0.059102789	0.090359011	0.705907128	0.701393496	0.67643878	0.349779123	0.408662914
C10orf118	blue	0.326138071	0.446505263	0.567234177	0.429503245	0.155954639	-0.088795963	0.121137635	-0.071232777	-0.153176839	-0.110841836	-0.229716052	0.070994343	-0.279895405	-0.508401842	-0.31676304	-0.48639349	-0.167463887	-0.042790881
AFAP1L2	blue	-0.338925827	-0.484155738	-0.604659104	-0.201477538	-0.257287534	0.044943702	-0.037183156	0.070383897	0.318757536	0.129410046	0.029501945	-0.060739506	0.193058431	0.880470985	0.379426363	0.516417604	0.067273894	-0.023769515
ABLIM1	blue	-0.211838327	-0.662313331	-0.631414375	-0.216077086	-0.34049248	-0.207885512	-0.200656862	0.087770669	0.189587682	0.121271728	0.193911586	0.048315057	0.099817142	0.855653719	0.29830728	0.617615597	0.171346497	-0.129525576
NSMCE4A	blue	-0.073018592	0.258532679	0.21396458	0.009287901	0.170730262	0.19234208	0.063628925	0.048359003	-0.123004366	-0.153994582	0.04911164	0.045947165	-0.010632601	-0.339887307	-0.14173564	-0.294281452	-0.086724742	0.130320465
BTBD16	blue	0.270426688	0.186793411	0.426759693	0.038902477	-0.066908944	-0.20275323	-0.187925303	0.05820513	-0.125974876	-0.041855357	0.076551745	0.039042585	-0.197868208	-0.404494949	-0.442570828	-0.376303963	-0.146103723	-0.200313219
LHPP	blue	-0.034323652	0.331539583	0.20750222	0.102094619	0.410367575	0.182818293	0.217427684	-0.080462104	-0.207794685	-0.061557048	-0.214449326	-0.123102018	-0.070112372	-0.38687432	0.15095666	-0.075348624	0.15452491	0.350195326
FAM53B	blue	-0.242439432	-0.556433909	-0.563163923	-0.495342054	-0.224191227	-0.074540818	-0.294310608	0.029472614	0.189094191	0.312676956	0.176404633	-0.237653619	0.160938188	0.680061086	0.371270451	0.637514833	0.236928928	0.021152969
DHX32	blue	0.151136588	0.718182594	0.756895663	0.187625695	0.231944572	0.156024351	0.176042064	-0.105471468	-0.086414683	-0.079066871	-0.309775723	-0.14509527	-0.147169627	-0.772688624	-0.346189407	-0.681754535	-0.284211867	0.164492355
EBF3	blue	-0.174336415	-0.349335514	-0.365567748	-0.054155416	-0.177034285	-0.078026586	-0.046681204	0.100762881	0.119448021	-0.081436517	-0.059328811	-0.080362094	0.082698895	0.689106532	0.272715094	0.404129527	0.086597259	0.045253859
INPP5A	blue	-0.215722105	-0.381618144	-0.555116168	-0.220592334	0.035836214	0.097660096	0.003781512	0.115135193	0.172093742	0.023672965	-0.092747355	-0.247128768	0.158942279	0.740813525	0.530236799	0.598060925	0.336792464	0.131233571
SIRT3	blue	-0.061621778	0.183551208	0.438163155	0.015312011	-0.111876201	-0.242064516	-0.16932226	-0.1874248	-0.372920177	-0.196357897	0.099900474	0.012967346	-0.044194713	-0.472887191	-0.31151773	-0.227546385	-0.156374123	0.204409737
ATHL1	blue	-0.275606044	-0.609582863	-0.536282714	-0.287118086	-0.443514906	-0.162484031	-0.29717192	0.054696043	0.139682304	0.09819064	0.459429196	0.227181225	0.182174965	0.571837274	0.020904798	0.360908422	-0.040768975	-0.230735959
IFITM2	blue	-0.077565436	-0.106045336	-0.167964601	-0.125074892	-0.04794056	0.120158588	-0.031000295	0.220384125	0.381677172	-0.011469446	-0.112913906	-0.193890576	0.137914444	0.470712626	0.11561681	0.119332994	-0.003158022	-0.220098153
IFITM1	blue	0.09146895	0.060902101	-0.172185311	-0.153963497	-0.055340394	0.374877762	0.131027257	0.181435831	0.754331988	0.395998649	-0.38615784	-0.414448542	0.025474959	0.578121967	0.188408263	0.010983359	-0.172246813	-0.31470847
IFITM3	blue	-0.199559047	-0.175154086	-0.369304647	-0.125461003	-0.095967037	0.246143583	0.086685751	0.147034441	0.584257222	0.297561866	-0.174284489	-0.192809085	0.118638175	0.669041831	0.268983032	0.21404013	-0.038228021	-0.212860312
HRAS	blue	-0.11883644	0.25843961	0.084365454	-0.128857264	0.414873402	0.313085948	0.120414442	-0.122774032	-0.203625199	-0.169735998	-0.077286687	-0.221925171	-0.060066707	-0.354798251	0.213467115	0.032157642	0.216078671	0.375864141
C11orf35	blue	0.117002135	0.000459822	0.257917807	0.013482918	-0.156803559	-0.282928276	-0.261343997	-0.079830336	-0.369300597	-0.165097444	0.418290164	0.318615452	-0.029076377	-0.523542416	-0.477312898	-0.298322662	-0.133081194	-0.190599579
DEAF1	blue	-0.061149975	-0.081869018	0.278953761	-0.124437445	-0.279526654	-0.398063552	-0.390788551	-0.025781672	-0.412859249	-0.285612393	0.318127424	0.126265736	-0.016691982	-0.269007173	-0.387535363	-0.106442853	-0.10500783	-0.003844288
TMEM80	blue	-0.046302181	-0.036589293	0.211447573	-0.002927544	-0.119277833	-0.308521684	-0.199731816	-0.199338741	-0.441737504	-0.302512963	0.245219294	0.16767104	-0.094667408	-0.311822718	-0.227185986	-0.047603069	-0.007149526	0.204355968
EFCAB4A	blue	-0.204879928	-0.393536081	-0.422977711	-0.044149261	0.005913611	-0.095628887	-0.037178597	-0.000453672	-0.179500536	-0.252021759	0.198596481	0.171374066	0.060450503	0.370392008	0.248179308	0.408715073	0.277091144	0.17584422
TSPAN4	blue	-0.223167548	-0.130824868	-0.42311416	-0.116031627	-0.063265892	0.377533153	0.21655112	0.150589765	0.587728833	0.24575438	-0.313237773	-0.282163532	0.202682339	0.765341826	0.427319391	0.291333904	-0.075493656	-0.019526203
TOLLIP	blue	0.310461186	0.234973717	0.494285465	0.138200995	-0.143081677	-0.261137724	-0.139770107	-0.110212927	-0.110332847	-0.083619857	-0.053598695	0.020031937	-0.014414142	-0.382447968	-0.42477295	-0.364329165	-0.230687888	-0.219797251
LSP1	blue	-0.167867423	-0.345777474	-0.460775356	-0.203594289	-0.33378645	0.12440609	-0.054633437	0.289875709	0.551652566	0.279307903	0.00840214	-0.097528588	0.27215205	0.720064042	0.15842662	0.275416692	-0.137933455	-0.308658227
TNNT3	blue	0.060194572	-0.151591518	-0.126566834	-0.069610204	-0.203661233	-0.016426831	-0.09453298	0.188301269	0.218180074	0.111398592	-0.026044871	-0.072357916	-0.042059377	0.410282623	-0.062120157	0.036177675	-0.103932077	-0.270389693
H19	blue	-0.029716388	-0.376609039	-0.431986315	-0.074256497	-0.112075346	-0.0607748	-0.009448829	0.067618198	0.186377295	0.244394969	-0.005087373	-0.030343959	0.123339219	0.581618973	0.318003725	0.412394919	0.144274512	-0.065239746
IGF2	blue	-0.121575914	-0.754458019	-0.647910404	-0.262617336	-0.394804134	-0.316333623	-0.35561195	-0.005829651	0.006078917	0.309649413	0.462746959	0.241264565	0.107225381	0.649978804	0.116258665	0.572117667	0.19909915	-0.276898769
IGF2AS	blue	-0.1488827	-0.160559345	-0.248397804	-0.051811242	0.013803379	0.047030863	0.050111468	0.079329154	0.103426521	0.024595929	-0.18461991	-0.170267635	-0.005714255	0.47417309	0.303794846	0.298729449	0.126078625	0.116000103
CD81	blue	-0.242478298	-0.381510049	-0.596210587	-0.243839576	-0.248980926	0.225998645	0.021159928	0.143157319	0.577147225	0.424029593	-0.03996	-0.131988225	0.202607576	0.834826301	0.326847009	0.394956068	-0.022242195	-0.234298068
KCNQ1	blue	-0.175603404	-0.151408211	-0.262401206	-0.299122941	-0.118888658	0.197558181	-0.078082923	0.193355646	0.427864665	0.082442189	-0.083726875	-0.249662989	0.141930913	0.521487216	0.171365385	0.190494405	-0.034964591	-0.170066345
CARS	blue	0.257713577	0.291484801	0.323954357	-0.029063881	-0.069982432	0.06432057	-0.034566678	-0.120265704	0.166350802	0.401626828	-0.102402288	-0.115168111	-0.057502808	-0.341094278	-0.297568346	-0.403012083	-0.270632626	-0.236923616
OSBPL5	blue	-0.155954833	-0.354005371	-0.378160444	-0.188512602	-0.283773034	-0.015333767	-0.097642979	0.034678244	0.294335011	0.08398105	0.020813062	-0.092087333	0.220534804	0.652322984	0.202614586	0.342290292	-0.019797083	-0.127727733
MRGPRE	blue	-0.064802101	0.172907493	0.309782	0.050473165	0.072630922	-0.150329956	-0.056564459	-0.104212406	-0.293175283	-0.174493623	0.052773132	0.089601566	-0.186780871	-0.432789745	-0.147011456	-0.178620951	-0.0177532	0.236512038
TRIM68	blue	-0.117918438	0.356563092	0.402547421	-0.022093287	0.179081474	0.082692765	0.032719498	-0.172846477	-0.18625334	-0.279580878	-0.14078109	-0.183501097	-0.023108566	-0.418945656	-0.064784581	-0.213764542	-0.053251437	0.323009375
OR51E1	blue	-0.251066042	-0.338879508	-0.39694712	0.011233699	-0.141085418	-0.048889019	0.044877443	0.124339901	0.221607344	-0.020106547	-0.079086891	-0.019750436	0.078254382	0.665462225	0.309552219	0.369330052	0.087696993	0.038287504
TRIM6	blue	0.125075912	0.367719462	0.301436426	0.337117211	0.335880146	0.076070534	0.291262557	-0.076256081	-0.21932783	-0.118956203	-0.232604209	0.016737301	0.019229589	-0.477717279	0.049740254	-0.201785895	0.066793829	0.26000814
PRKCDBP	blue	-0.318316677	-0.132204016	-0.393687193	-0.126651522	0.038663775	0.316451325	0.162771237	0.162582117	0.332158331	0.164184745	-0.198546129	-0.215909474	0.157283806	0.613577169	0.400028251	0.279121132	0.055576801	0.144078834
APBB1	blue	-0.016949441	-0.092382441	-0.229890181	-0.038021195	-0.141856585	0.1801362	0.103035519	0.18092463	0.500723939	0.182730341	-0.297175871	-0.250321802	0.080396686	0.645627104	0.184207633	0.131405187	-0.112427242	-0.17944092
ARFIP2	blue	0.159013803	0.614168502	0.484652212	0.068991325	0.275473051	0.367552138	0.210519413	-0.00655825	-0.008685877	-0.031826321	-0.220921906	-0.157521731	0.065329849	-0.637294827	-0.207663086	-0.544925705	-0.212426147	0.050979418
RRP8	blue	0.031319878	0.313086266	0.261719127	0.135298656	0.12940366	0.138070767	0.150826367	0.009282085	-0.065382598	-0.219786417	-0.081692591	0.01029681	0.131824275	-0.36437241	-0.13628486	-0.317203398	-0.139144171	0.024912952
DCHS1	blue	-0.209005149	-0.664512435	-0.615600903	-0.328846275	-0.257393167	-0.197172611	-0.277951889	0.074251052	0.136892974	-0.013541681	0.176914542	-0.078520384	0.124055552	0.895052878	0.362958021	0.69315509	0.28854897	-0.021714141
GVINP1	blue	-0.122391751	-0.399005999	-0.273808517	-0.311161356	-0.30298948	-0.178549205	-0.320787403	0.093956749	0.256399258	0.075373441	0.055066878	-0.208812145	0.062281296	0.653929908	0.093825716	0.352451033	0.066845031	-0.187126015
PPFIBP2	blue	-0.194812182	-0.39882142	-0.532340023	-0.228739577	-0.224506071	0.093119819	-0.061861985	0.067407589	0.295883725	0.622473565	0.115991295	-0.010700674	0.133093751	0.567084206	0.244059772	0.357767739	0.012863995	-0.18089333
TUB	blue	-0.216496886	-0.355508895	-0.444792901	-0.160147102	-0.037202794	0.001333738	-0.02579949	-0.124235065	0.022617076	-0.003822395	0.011383029	-0.098781427	0.249949315	0.506542743	0.375013671	0.487543055	0.261640668	0.104457928
SCUBE2	blue	-0.017324216	-0.004803625	-0.183815723	-0.069109205	-0.277032286	0.269861184	0.132424499	0.163891362	0.629711671	0.684049533	-0.235102774	-0.208190131	0.183827293	0.467127489	0.070214774	-0.020544165	-0.352662897	-0.359580469
ADM	blue	0.160013953	0.323541446	0.276633408	0.245816801	0.183417954	0.076391819	0.224285663	-0.028132127	-0.026333753	-0.003861192	-0.187806724	0.038975014	-0.03308781	-0.331519256	-0.09317155	-0.306523186	-0.084967014	0.023288994
AMPD3	blue	0.042519826	0.068088954	0.340124569	0.14600122	-0.142024399	-0.307896411	-0.121752692	-0.106866616	-0.125516483	-0.092270566	0.213089192	0.307997204	-0.09622366	-0.380001695	-0.403208112	-0.322334836	-0.193838256	-0.09423116
MRVI1	blue	-0.208969371	-0.480900872	-0.567222062	-0.156663785	-0.196685813	-0.032939444	-0.047221631	0.034509379	0.205941753	0.041799884	0.017173979	-0.072222499	0.166353445	0.804416828	0.367954046	0.528789287	0.175034534	-0.024444187
EIF4G2	blue	-0.388918578	-0.317352628	-0.545574223	-0.143809892	-0.015316715	0.183977146	0.131338708	0.033503271	0.126203904	0.135423333	0.076618018	0.034829691	0.233301305	0.449570401	0.391105019	0.41267672	0.181950595	0.131204257
DKK3	blue	-0.222054859	-0.1436178	-0.376303122	-0.115233656	-0.136042908	0.278496676	0.156801173	0.127822922	0.527203801	0.36981416	-0.272443786	-0.263257747	0.132219068	0.722017872	0.356621793	0.275481361	-0.088142647	-0.058086403
PARVA	blue	-0.346645858	-0.510046501	-0.674672337	-0.157533078	-0.233587871	0.044793146	0.034713767	0.022090768	0.304978866	0.515391499	0.137970907	0.095569798	0.035477153	0.691695485	0.370363094	0.502814338	0.098107073	-0.027336349
SPON1	blue	-0.473894692	-0.713744515	-0.63735762	-0.27879003	-0.311780313	-0.25087366	-0.268584353	0.026089699	-0.017701225	-0.079959519	0.374856901	0.159290413	0.223493556	0.751989248	0.303675415	0.668787489	0.222077257	0.077878732
RRAS2	blue	0.107193785	0.353213225	0.486175331	0.593095531	0.00093312	-0.139089589	0.223705961	-0.073078035	-0.264649217	-0.244461355	-0.080273465	0.342783945	0.108201647	-0.52310977	-0.386367377	-0.490213031	-0.302874608	0.054349962
PDE3B	blue	0.225801778	-0.279471471	-0.280033516	-0.262987484	0.02475121	-0.04239869	-0.171291228	-0.090223929	0.018026406	-0.090951132	0.053907068	-0.188809147	0.142302169	0.368182198	0.24546973	0.38716852	0.264761731	-0.05479242
SAAL1	blue	-0.067400824	0.309661898	0.274081138	-0.144236875	0.279785777	0.158341509	0.011466672	0.070195274	-0.165153533	-0.134966178	-0.113672362	-0.256342944	-0.099236375	-0.376023484	0.000658008	-0.143778427	0.101068707	0.211209075
NAV2.AS4	blue	-0.280656535	0.236752302	0.47791685	0.027963134	-0.147346161	-0.166775912	-0.128664704	-0.136349965	-0.176119215	-0.234783667	0.074110549	0.030552485	-0.010871416	-0.421893772	-0.360072159	-0.351551811	-0.294156238	0.107353899
PRMT3	blue	0.11442023	0.441291553	0.555750089	-0.146050633	0.174762912	0.074422606	-0.151370938	-0.066722408	-0.265025455	-0.122513967	-0.001238136	-0.177461942	-0.095885399	-0.644132644	-0.354192511	-0.446450433	-0.091289093	0.076346647
FIBIN	blue	-0.204617963	-0.329741529	-0.348161927	-0.210180885	-0.23498682	-0.016721226	-0.140143412	0.088470087	0.192786485	0.04206178	0.015436503	-0.155295271	0.159879355	0.643319181	0.182519291	0.331068784	-0.001234377	-0.077293029
METTL15	blue	0.264274585	0.269941213	0.457988341	0.025098778	-0.025383714	-0.101436712	-0.183444264	-0.073794744	-0.170185488	-0.10389898	0.015747717	-0.039907373	-0.08415484	-0.41509853	-0.412062898	-0.381438415	-0.165135412	-0.160327426
CSTF3	blue	0.103642554	0.020067269	0.269660465	-0.236364942	-0.097306141	-0.252256981	-0.374854196	-0.151109843	-0.263650173	-0.072700098	0.253204422	0.039171753	-0.026812084	-0.344489647	-0.322883826	-0.150030906	-0.003428804	-0.079402589
ABTB2	blue	0.014857012	-0.005463581	0.182327375	-0.026085616	-0.182490872	-0.208242511	-0.181770488	-0.150310354	-0.130561784	-0.051631897	0.263169421	0.207376609	-0.102013479	-0.291813501	-0.305239798	-0.197684584	-0.170728072	-0.069120348
CD44	blue	-0.246201346	-0.382931027	-0.546368146	-0.18033018	-0.126402674	0.110262143	0.030067058	0.033775292	0.365494912	0.167544937	0.015079344	-0.043636761	0.077126915	0.653215768	0.409830118	0.466407135	0.101867337	0.023590789
PAMR1	blue	-0.176140499	-0.160758131	-0.336465468	-0.227783329	-0.29520745	0.267699731	0.037363894	0.119816396	0.712280983	0.430704949	-0.198221482	-0.298373557	0.204691662	0.736705603	0.208604393	0.17861933	-0.246500914	-0.269161855
HSD17B12	blue	-0.051886273	0.125216337	-0.240921977	-0.080506168	0.275295617	0.484012037	0.307002418	0.102714967	0.42741153	0.313121613	-0.412917263	-0.386810071	0.120845111	0.374527345	0.445680789	0.170375022	0.133606798	0.075569476
TSPAN18	blue	-0.116444524	-0.708452698	-0.55791897	-0.347997888	-0.305771307	-0.338622246	-0.407463449	0.041688857	0.002996969	-0.072866046	0.279634982	-0.010051791	0.032037753	0.813712846	0.234704323	0.658062057	0.299594028	-0.096431027
SLC35C1	blue	0.085994223	-0.271721333	-0.238535682	-0.230316477	-0.129168138	-0.090327508	-0.177063217	-0.137904251	0.093129084	0.046370053	0.050982498	-0.113295294	0.128374273	0.343196307	0.200753857	0.353823957	0.142684163	-0.037617843
PEX16	blue	0.033101362	0.478325165	0.528798704	0.198578955	0.159053637	0.062855572	0.127677903	-0.125502423	-0.270126402	-0.306994383	-0.114987895	0.019472544	-0.099873211	-0.636604591	-0.269278599	-0.462108522	-0.184553638	0.250433064
CREB3L1	blue	-0.043402437	-0.457780446	-0.375743095	-0.125448429	-0.446588672	-0.198832063	-0.232608302	-0.011875991	0.147253126	0.206182651	0.23430825	0.115133188	0.200354258	0.544297129	-0.047899734	0.265597179	-0.079870234	-0.37144175
HARBI1	blue	0.159140003	0.651859275	0.694986135	0.303258322	0.246146323	0.074860379	0.220558652	-0.072615997	-0.188564823	-0.168490318	-0.353084638	-0.107573789	-0.037637775	-0.691457727	-0.250539772	-0.553401369	-0.199638605	0.183923216
ARHGAP1	blue	-0.271751121	-0.641186108	-0.632784724	-0.418244541	-0.300742412	-0.139573547	-0.305369999	0.014640278	0.098411983	0.221507688	0.301636674	-0.015145997	0.15327505	0.678664765	0.296647247	0.639368398	0.235577457	-0.064392704
ZNF408	blue	0.23956857	0.400268417	0.579657911	0.13964829	0.097514755	-0.133066355	-0.056079941	-0.11323187	-0.282367595	-0.234826847	-0.133494043	-0.081290976	-0.103464703	-0.595624299	-0.289459437	-0.365738141	-0.103259156	0.107475192
NR1H3	blue	-0.207218229	-0.197989314	-0.362113151	-0.008447306	-0.166548536	0.175912275	0.122598945	0.241336909	0.423291331	0.067637456	-0.134510918	-0.043002294	0.051244793	0.632186461	0.232488733	0.192545536	-0.120059324	-0.085473741
APLNR	blue	-0.226670845	-0.530569515	-0.588502022	-0.249587744	-0.134118904	-0.060353379	-0.120318394	0.133606965	0.200986605	-0.040457349	0.015477525	-0.13123221	0.113279891	0.872606301	0.451509032	0.632390181	0.278495143	0.056967767
SLC43A1	blue	-0.046261252	-0.0188838	-0.202228626	-0.04491134	-0.014153674	0.261329566	0.145299593	0.203058177	0.431503093	0.085320478	-0.314113514	-0.27065896	0.140875437	0.556008788	0.236560154	0.110464445	-0.085476209	-0.139035396
SERPING1	blue	-0.048891965	-0.397092939	-0.486625546	-0.220817407	-0.391658569	0.067644942	-0.112574674	0.098679003	0.543583815	0.704551242	0.141240511	0.029513446	0.157055971	0.598471151	0.058962804	0.232438335	-0.144832438	-0.493989889
FAM111A	blue	-0.238023748	-0.609305407	-0.654054531	-0.065593022	-0.126940081	-0.14028643	-0.051681024	-0.01064471	-0.01967171	-0.147662909	0.311621484	0.290721117	0.059163431	0.576106351	0.339527641	0.566257606	0.271868198	0.051255634
DAK	blue	-0.323755362	0.239178029	0.155150794	-0.00714044	0.238667292	0.183998765	0.163122674	-0.049684282	-0.17498552	-0.224487418	-0.112055696	-0.081472011	-0.023186041	-0.275451949	0.172606886	-0.007175023	0.07111185	0.530918649
TMEM138	blue	0.068037274	0.548768302	0.558245364	0.271137382	0.208913073	0.115990734	0.215711111	0.037673362	-0.100706236	-0.130364291	-0.203590484	0.023955667	-0.026479417	-0.627843479	-0.260440429	-0.547277935	-0.219156444	0.126073195
FADS1	blue	-0.164632839	-0.135586604	-0.406864008	-0.171274759	0.042880938	0.314536404	0.159480513	0.078876141	0.520550567	0.445479634	-0.296889328	-0.362551273	0.15171642	0.678703119	0.456991466	0.332181742	0.09447928	-0.026674927
FADS2	blue	-0.253038665	-0.152563596	-0.390900617	-0.224454973	-0.034796846	0.290847273	0.104758347	0.080007448	0.476428488	0.441318223	-0.258322174	-0.356712445	0.160086613	0.690392168	0.424933394	0.332915897	0.03609692	0.03717243
FADS3	blue	-0.184565777	-0.090370439	-0.441527391	-0.120102912	-0.028280182	0.442748024	0.261043961	0.106254043	0.609899189	0.542368547	-0.251951538	-0.232026985	0.040574205	0.645170397	0.383822372	0.195333006	-0.102374327	-0.136159798
RAB3IL1	blue	-0.223031625	-0.39011902	-0.494098453	-0.169240719	-0.398214439	0.084969616	-0.035637118	0.14475349	0.495071307	0.2842912	0.09637098	0.044642117	0.244151855	0.683803026	0.148995458	0.2753266	-0.18227519	-0.322626253
FTH1	blue	-0.222268764	-0.373719786	-0.651471113	-0.346759656	-0.050568723	0.308270049	0.009260438	0.223178834	0.454034159	0.475442145	0.141966278	-0.050862379	0.141876971	0.571319528	0.361429518	0.411775475	0.141628588	-0.211921685
C11orf83	blue	0.289615869	0.668111061	0.576734989	0.313426232	0.286823808	0.269557413	0.294687308	-0.007031909	-0.076371684	-0.071762381	-0.347556217	-0.100280136	-0.060941032	-0.634025772	-0.267640728	-0.607921476	-0.252813061	0.013175174
TAF6L	blue	0.004983104	0.457654235	0.523382146	0.028733818	0.160348793	0.064862393	0.008198111	-0.14289058	-0.226608052	-0.177215347	-0.12949687	-0.151947822	-0.114413412	-0.589850562	-0.209387062	-0.373332696	-0.145085614	0.29395313
ATL3	blue	0.089912204	0.095633447	0.080924023	-0.256668981	-0.240785763	0.160729256	-0.096944584	0.039928084	0.493763173	0.455644604	-0.200399364	-0.361171057	0.06614816	0.2509262	-0.10686736	-0.138188852	-0.307312271	-0.401384338
MACROD1	blue	0.054728717	0.493697853	0.471828364	0.244443127	0.249177303	0.117527828	0.213369967	-0.015917193	-0.247191097	-0.269240139	-0.224414132	-0.067161009	-0.05690352	-0.567124629	-0.144203919	-0.381224796	-0.134496714	0.236816216
TRPT1	blue	0.00144437	0.511932714	0.320234321	0.126525866	0.314606868	0.359122562	0.297934376	-0.010951383	-0.097026348	-0.038880962	-0.216107599	-0.105597907	-0.106249764	-0.534948393	-0.040933921	-0.379528703	-0.132843928	0.254114494
DNAJC4	blue	0.145564242	-0.101064556	0.121561922	0.025733706	0.052169518	-0.321328831	-0.227787282	-0.158586708	-0.469268329	-0.380783535	0.380132413	0.321863537	-0.105835475	-0.398226702	-0.214125616	-0.03625753	0.158342	0.031609083
GPR137	blue	0.274767951	0.314597153	0.630392541	0.103741643	0.06226895	-0.306606953	-0.207970023	-0.194093468	-0.34629249	-0.239690754	0.025760329	0.005694798	-0.24381312	-0.639228512	-0.438887934	-0.407014322	-0.049887142	-0.003864675
RASGRP2	blue	-0.06729761	-0.369067814	-0.37171227	-0.13205024	-0.470219498	-0.019542241	-0.126741617	0.071072875	0.465375131	0.326279887	0.120878649	0.052594507	0.050729408	0.63664925	-0.03302029	0.154162199	-0.258074541	-0.357444942
MAP4K2	blue	-0.2434383	-0.3307967	-0.263409212	-0.148307685	-0.226260401	-0.135143959	-0.141308312	0.092389121	0.037822989	-0.052698344	0.143079032	0.005313817	0.045427648	0.420343939	0.09023355	0.268175055	0.02657572	0.021346582
PPP2R5B	blue	-0.002136294	-0.238377976	-0.155631047	-0.131297405	-0.317648967	-0.099190163	-0.19592731	0.094875377	0.130228502	0.076077042	0.156530103	-0.014184498	0.197634614	0.336117914	-0.144286823	0.029091482	-0.151787235	-0.286526947
TM7SF2	blue	-0.14107226	0.020085748	0.149234206	-0.045916856	0.049660453	-0.134298131	-0.135977659	-0.003645453	-0.441200841	-0.275282447	0.343299783	0.245610197	0.106264673	-0.441681723	-0.191414035	-0.137171961	0.016847248	0.143353202
CDC42EP2	blue	-0.125308927	-0.326488674	-0.435585351	-0.188108373	-0.129475071	0.082217663	-0.01675416	0.059218729	0.332388272	0.053860801	-0.10995227	-0.197901098	0.108587715	0.775314639	0.332957664	0.396455758	0.084515637	-0.077926064
SLC25A45	blue	-0.256229035	0.074444842	0.220103458	0.007947976	0.033295689	-0.16989277	-0.100852275	-0.093677264	-0.433089595	-0.265472033	0.162694972	0.104110641	0.022701639	-0.393586513	-0.113973294	-0.058873023	0.035560315	0.333019125
FRMD8	blue	-0.253298996	-0.404494158	-0.418105002	-0.230218474	-0.128466875	-0.078411216	-0.137271587	-0.029349803	0.067818551	-0.012388151	0.152678796	-0.018520938	-0.004576854	0.467743319	0.261515924	0.424816273	0.182634293	0.038170567
MAP3K11	blue	-0.281539938	-0.65244135	-0.602319176	-0.331014728	-0.247205489	-0.215343879	-0.286358967	0.136858484	0.081728485	-0.050562781	0.211899227	-0.045862021	0.081160508	0.797233293	0.357832376	0.674491353	0.291187947	0.04282029
SIPA1	blue	-0.161656022	-0.370258131	-0.510198536	-0.220398266	-0.274947734	0.121215226	-0.030727266	0.17777579	0.571619086	0.304471115	-0.085953252	-0.177263072	0.159439771	0.848716517	0.285256055	0.356685351	-0.053551167	-0.254352695
RNASEH2C	blue	-0.00012173	0.311360715	0.089077457	0.135261237	0.398286176	0.321724219	0.286923156	-0.023755963	-0.089844986	-0.106477035	-0.084414748	0.054266948	-0.103522071	-0.383798902	0.046259457	-0.219544936	0.100157717	0.153884283
EFEMP2	blue	-0.241429226	-0.269736458	-0.453725372	-0.231491989	-0.190539652	0.226247523	0.039769066	0.148165952	0.539583191	0.257561678	-0.168492087	-0.25713157	0.187426901	0.82894816	0.349066118	0.351922549	-0.054093893	-0.099719453
CCDC85B	blue	-0.079036435	0.008303846	-0.270310381	-0.099683884	0.047931074	0.353907597	0.180870392	0.185391377	0.360647641	0.22367778	-0.242943208	-0.25425049	0.100199388	0.446403612	0.258229526	0.106820563	-0.039215986	-0.048671678
C11orf68	blue	0.118269108	0.463172424	0.563458188	0.27355222	0.039103066	-0.040719954	0.104008893	-0.173227523	-0.078009462	-0.113866062	-0.245877571	-0.024977549	-0.070237601	-0.513247744	-0.301870689	-0.467303809	-0.25569688	0.057505825
CD248	blue	-0.106916713	-0.158753615	-0.286698088	-0.177738127	-0.321796103	0.197618319	-0.006679697	-0.009550471	0.61931466	0.535919592	-0.046718903	-0.126184482	0.115889524	0.51823565	0.051358712	0.078063783	-0.251590173	-0.325763381
RIN1	blue	-0.145850921	-0.080571337	-0.249113368	-0.077113916	0.087327877	0.142489373	0.108894446	-0.052033784	0.192647656	0.129411175	-0.158497472	-0.165569728	-0.074011942	0.317157482	0.340522786	0.238238907	0.100278483	0.159468791
C11orf80	blue	0.063803575	-0.084472415	0.217197288	-0.095658465	-0.221092389	-0.360271045	-0.368992659	-0.106003545	-0.436289969	-0.085143491	0.43784476	0.250313425	-0.198686619	-0.423412099	-0.456087715	-0.188031469	-0.088045149	-0.076349846
RCE1	blue	0.218647205	0.737854526	0.720940399	0.298067407	0.305401402	0.184326068	0.272913125	-0.097123585	-0.070037321	-0.148784238	-0.464511453	-0.245196811	-0.100147485	-0.674125727	-0.20612604	-0.578329641	-0.2263097	0.159630248
LRFN4	blue	-0.145549471	-0.205550546	-0.243613855	0.003435495	-0.193505132	-0.043302038	0.0180481	-0.021709635	0.22503882	0.214414516	-0.055433604	-0.047371231	0.006462778	0.403519421	0.153732119	0.212766567	-0.075797471	-0.003734267
SSH3	blue	-0.153349435	-0.044505203	0.240670017	-0.050096145	-0.176867751	-0.291103968	-0.296672314	0.017059571	-0.306270614	-0.186877269	0.5187775	0.41772303	-0.219847021	-0.485455937	-0.472561235	-0.292454366	-0.162249019	-0.056921408
CLCF1	blue	0.045694881	0.319129392	0.577187423	0.310904177	-0.195566951	-0.251093014	-0.031025736	-0.160953258	-0.190339242	-0.07167132	-0.012087694	0.16107173	-0.054076635	-0.528783975	-0.534715804	-0.533392773	-0.387850643	-0.100149405
TMEM134	blue	-0.006053881	0.364645571	0.37147318	0.033857283	0.148731577	0.114279925	0.03790152	-0.051722504	-0.217926383	-0.00835686	0.061333288	0.095642735	-0.098523441	-0.625945794	-0.273141534	-0.409482816	-0.140482994	0.06329488
NUDT8	blue	0.074273261	0.600547847	0.455394163	0.20245951	0.398060596	0.293653064	0.320565583	-0.022727833	-0.138127346	-0.135871476	-0.386358424	-0.204576963	0.02805044	-0.554128666	-0.021224198	-0.390067981	-0.060344058	0.290922608
ALDH3B1	blue	-0.062576732	0.038062632	-0.173713066	-0.038712367	-0.285280195	0.331057134	0.188392085	0.13437777	0.768861023	0.682966452	-0.282564878	-0.22072986	0.212696751	0.480774634	0.054861923	-0.082468484	-0.41479272	-0.376394356
CPT1A	blue	-0.159894414	-0.286432099	-0.458749868	-0.149484533	0.034621021	0.125106967	0.080885336	0.054041002	0.239874692	0.226479405	-0.046149432	-0.08365627	0.059526429	0.531343644	0.412885628	0.405397747	0.219551976	0.061476432
MRGPRF	blue	-0.11515552	-0.267333451	-0.386354495	-0.176389708	-0.170929622	0.093853269	-0.015747203	0.093071684	0.36425078	0.120605398	-0.154796279	-0.230929607	0.18963098	0.736156946	0.287197594	0.340538279	0.02098433	-0.131066559
CCND1	blue	-0.297637442	-0.527575368	-0.71196294	-0.177025596	0.043995365	0.044665029	0.028565679	0.119860112	0.106984534	-0.068992772	0.011048618	-0.071568131	0.080327888	0.8244922	0.616638345	0.72578568	0.439010577	0.214466743
RNF121	blue	-0.118348158	0.058473223	0.22012109	-0.3582081	-0.037828032	-0.077686247	-0.339423304	-0.073139838	-0.284742768	-0.003192417	0.318355306	-0.03157792	-0.061918141	-0.426405135	-0.259192752	-0.134964835	-0.007496059	0.086123873
PDE2A	blue	-0.127844538	-0.255833277	-0.311887814	-0.060803088	-0.188925631	0.020881693	-0.008189739	0.138086115	0.257540963	0.106078941	-0.102988161	-0.102492269	0.024244182	0.652805402	0.207362157	0.25597627	-0.036584722	-0.017342463
ARAP1	blue	-0.328399913	-0.772495353	-0.792384578	-0.351584905	-0.335063841	-0.13816828	-0.253917624	0.071952863	0.089631151	0.133126855	0.495923997	0.215331372	0.189715349	0.683407783	0.299711536	0.673036805	0.221115249	-0.098891015
P2RY6	blue	0.108064091	-0.001719195	0.289797042	-0.114892434	0.018916913	-0.361745614	-0.313702998	-0.219956658	-0.328324029	-0.343875034	0.155002366	-0.011719668	-0.257520597	-0.304731536	-0.18058012	-0.022045442	0.168137165	0.11599374
ARHGEF17	blue	-0.246919317	-0.819429684	-0.708301075	-0.312137537	-0.426335585	-0.31392659	-0.375937946	-0.042244856	-0.082313373	0.011434157	0.55779408	0.289692016	0.069699356	0.674048052	0.165016574	0.643145632	0.202343358	-0.075839825
PAAF1	blue	0.029069996	0.384211934	0.486924994	0.212818313	0.119957648	-0.050349119	0.075500014	-0.127861725	-0.365567857	-0.296309349	-0.003923565	0.117476273	-0.028606289	-0.67825624	-0.284827194	-0.396746188	-0.138596844	0.210179731
POLD3	blue	0.026794581	0.26307114	0.300085414	-0.00257909	0.365392314	-0.018561964	0.028626117	0.015686836	-0.194498114	-0.248398992	-0.216469032	-0.244267218	-0.15595271	-0.314884479	0.108480921	-0.051184873	0.227306412	0.337697679
SPCS2	blue	0.271860718	0.155216422	0.355643858	0.210651658	-0.119693836	-0.220006658	-0.113938198	-0.105041685	-0.208755879	-0.046101393	0.145020538	0.269403915	-0.094723699	-0.433420047	-0.484951576	-0.399501191	-0.232768878	-0.264201996
SERPINH1	blue	-0.098612714	-0.12679664	-0.50081183	-0.161391087	0.177218372	0.412877226	0.242357303	0.072436464	0.454627973	0.312216804	-0.354928703	-0.377291197	0.1756919	0.682460403	0.608529585	0.43368228	0.212016241	0.005571635
WNT11	blue	0.021636856	-0.03802883	-0.151502029	0.041285695	-0.034054168	0.106649813	0.12656454	0.102965627	0.188687211	0.12404004	-0.197317597	-0.115282782	0.130446013	0.323139926	0.186077831	0.104079943	-0.048010701	-0.082928312
LRRC32	blue	0.137770257	-0.360710453	-0.2862316	-0.171763393	-0.292889094	-0.170871746	-0.200680862	0.066343564	0.297762443	0.20553499	-0.046059686	-0.181670277	0.070615739	0.640430179	0.108459515	0.307383173	0.038742	-0.271389767
PAK1	blue	0.114396541	0.296736231	0.539235852	0.015218742	-0.055545941	-0.176369535	-0.17471392	-0.107247885	-0.147540535	-0.140649079	-0.002447432	-0.027913308	-0.250549635	-0.484284472	-0.377929789	-0.394573624	-0.223203948	0.01516992
INTS4	blue	0.1218132	0.141255968	0.40487815	-0.135290833	-0.055080098	-0.224596472	-0.318112419	-0.01116667	-0.278711571	-0.197533762	0.261618612	0.069920842	-0.105429748	-0.512077137	-0.415955188	-0.314778376	-0.104933723	-0.051266762
KCTD21	blue	0.191195271	0.261189438	0.404186096	0.242391399	0.142455209	-0.168134152	0.03700436	-0.087841774	-0.233906592	-0.3025532	-0.146758291	0.023861756	-0.124057973	-0.403905828	-0.165024975	-0.233559769	0.02381837	0.064773991
ODZ4	blue	0.345387428	0.260679459	0.281629995	0.142953019	0.12022822	0.011728483	0.04459941	-0.08585693	0.006025924	0.035870628	-0.144370502	-0.051719919	-0.119343383	-0.321254444	-0.164543495	-0.272151658	-0.020185805	-0.100283271
PRCP	blue	-0.095522735	0.021271265	-0.357188012	-0.118975572	0.073787332	0.4988617	0.315907075	0.18928679	0.696491108	0.606108223	-0.423370235	-0.368493919	0.122948733	0.626622616	0.450226484	0.177501122	-0.06430254	-0.088331079
SYTL2	blue	-0.319354308	-0.555978908	-0.51487495	-0.238560309	-0.340292247	-0.137739861	-0.219580395	0.05977095	0.07327705	-0.023698522	0.290572506	0.094672984	0.232695071	0.674487513	0.163099023	0.447575652	0.047529553	-0.041552407
PRSS23	blue	-0.040410895	-0.038600114	-0.294067522	-0.127261944	-0.123697817	0.336698764	0.16940283	0.15203903	0.660913826	0.428499126	-0.352392152	-0.367338485	0.117922321	0.67968568	0.284615942	0.139562401	-0.161453455	-0.176159283
FZD4	blue	-0.162770673	-0.42932883	-0.503878323	-0.066100202	-0.243436995	-0.027761895	0.01508485	0.097536862	0.348728603	0.076063141	-0.094088509	-0.079888098	0.152691777	0.876172677	0.343918344	0.468876253	0.055269842	-0.102526053
CTSC	blue	-0.195426441	0.183901407	-0.288570476	-0.120849359	0.391233997	0.63667414	0.427648669	0.190083029	0.635892301	0.221402062	-0.526878594	-0.475051753	0.037235091	0.435180144	0.64430049	0.219317985	0.132606466	0.181620153
SLC36A4	blue	0.1218048	-0.075046838	0.056680849	0.244657818	-0.121031066	-0.261505814	-0.037775259	-0.044192372	-0.34677095	-0.056941229	0.288606954	0.446253596	-0.046122305	-0.303084718	-0.253216087	-0.120920981	-0.076018015	-0.024363868
SESN3	blue	-0.235108144	0.230675542	0.384034384	0.304715901	-0.200958016	-0.153737081	0.10640138	-0.068685776	-0.098765855	-0.079002405	0.038223212	0.279802505	-0.050124928	-0.412799723	-0.355845719	-0.416011924	-0.375589613	0.089978709
MTMR2	blue	-0.21973405	-0.550746758	-0.580647207	-0.153519997	-0.316496368	-0.101141257	-0.116417491	0.145809163	0.218783021	0.150465528	0.111611935	0.031134517	0.153546835	0.82303238	0.277693715	0.521471633	0.087838232	-0.134621932
PGR	blue	-0.100358267	-0.36733819	-0.376305387	-0.103689273	-0.46007994	-0.043091468	-0.091403654	0.030244964	0.463410912	0.418109321	0.076282906	0.025418755	0.183832349	0.620384178	0.028698885	0.206281744	-0.192178695	-0.326226563
TRPC6	blue	-0.181622181	-0.636082436	-0.608490701	-0.378140032	-0.381513953	-0.131711552	-0.296703615	0.071301782	0.247613586	0.095389399	0.209665494	-0.074029876	0.106565488	0.895521776	0.253935225	0.573297068	0.116616907	-0.188334706
KIAA1826	blue	-0.152179844	-0.352239575	-0.411114403	-0.104715905	-0.359301015	-0.011144081	-0.030209973	0.036539511	0.332548872	0.227208378	-0.004773003	-0.070898747	0.132324128	0.655428164	0.176992951	0.315509327	-0.127070053	-0.156840179
GUCY1A2	blue	-0.35690232	-0.691999859	-0.659016745	-0.284890216	-0.270807579	-0.210108373	-0.230975521	0.02993779	0.045888753	-0.04207437	0.214803433	0.01240534	0.082515602	0.878092048	0.398710027	0.72101171	0.28269621	0.098273073
ACAT1	blue	-0.152436871	0.010565294	-0.111561267	-0.27110199	-0.089737162	0.283746068	-0.014352073	0.193261922	0.479328118	0.182792136	-0.207489456	-0.359596407	0.050008279	0.471499331	0.125582797	0.039664563	-0.145900267	-0.145660238
DIXDC1	blue	-0.08144395	-0.148665807	-0.041271282	0.146230389	-0.468856357	-0.151110202	-0.019951015	0.049225289	0.308884628	0.280205079	-0.032993473	0.090911204	0.039206985	0.352835281	-0.182871008	-0.066244388	-0.397403724	-0.350960736
PTS	blue	0.084437645	0.524336191	0.359778556	0.423361072	0.251411839	0.268129396	0.454125241	-0.042502304	0.009103386	0.100543907	-0.266931726	0.101089509	-0.093386097	-0.530959929	-0.162569757	-0.509745879	-0.226093934	0.059869755
USP28	blue	-0.013135592	-0.17391243	-0.304285594	-0.203304263	0.110654237	0.150708988	-0.016555074	0.171440026	0.13291212	0.102591241	-0.099814927	-0.244248501	0.304585755	0.43431568	0.290069437	0.316210275	0.284600682	-0.045797042
ZBTB16	blue	0.100500635	-0.358490354	-0.17169749	-0.185229663	-0.380549772	-0.256706068	-0.313218071	-0.003701761	0.152228489	0.028613198	0.113574608	-0.078996051	-0.003886676	0.492253784	-0.079132945	0.229912024	-0.055683266	-0.306208723
TAGLN	blue	-0.297786924	-0.248247315	-0.47994729	-0.20428532	-0.1379595	0.278879873	0.092092378	0.110011725	0.427239918	0.280637504	-0.071630376	-0.154223033	0.230223277	0.701403902	0.325926375	0.309578092	-0.044172499	-0.092510995
BACE1	blue	-0.257644391	-0.8040069	-0.695834904	-0.204723081	-0.352905671	-0.36050729	-0.284057012	-0.011492237	0.013340093	-0.025551367	0.385658884	0.228772679	0.132101633	0.781130011	0.298741894	0.720303472	0.291479624	-0.054843134
TMPRSS13	blue	0.002298096	0.610356666	0.726152054	0.189374949	0.125010654	0.038359982	0.086339701	-0.066270908	-0.156806996	-0.173163824	-0.233729746	-0.089660698	-0.257740289	-0.680670075	-0.361192547	-0.589466746	-0.28591294	0.225128443
SCN4B	blue	-0.431917194	-0.366204256	-0.426072431	-0.158545081	-0.050233706	-0.021914221	-0.015968507	-0.073947072	0.035464026	-0.108787591	0.00731154	-0.064150819	0.029270983	0.599474216	0.427140127	0.516564359	0.220636774	0.340931918
MLL	blue	-0.214264837	-0.906521384	-0.717875385	-0.41470962	-0.471277284	-0.413890689	-0.51218474	0.023677487	-0.058916725	0.056523423	0.614424444	0.245078717	0.107928925	0.737345997	0.132149072	0.705613718	0.265741412	-0.216913821
PHLDB1	blue	-0.220174441	-0.657126867	-0.636370236	-0.306000493	-0.433758917	-0.135206885	-0.252987466	0.090965694	0.303149582	0.142742378	0.222340648	0.010968723	0.172399136	0.925902514	0.233711914	0.553031345	0.043348227	-0.239981807
DDX6	blue	-0.353116101	-0.300587717	-0.432264261	0.132556283	-0.135731389	0.002291004	0.185555268	0.091262964	0.147918561	0.187250768	0.070701665	0.290571092	-0.009250244	0.369781051	0.226665043	0.27274168	0.025324865	0.035496571
SLC37A4	blue	0.046075967	0.531528539	0.39573266	0.07645301	0.44575756	0.290594525	0.242837812	-0.01338603	-0.023995017	-0.034456722	-0.342240703	-0.250825303	-0.158577964	-0.491481835	0.033847466	-0.313226525	0.068055416	0.23540579
HINFP	blue	0.333082694	0.444157477	0.517068197	0.188024459	0.180296216	0.016937822	0.047779039	-0.001964109	-0.117918829	-0.165232724	-0.233125308	-0.134740903	-0.116266932	-0.471473463	-0.282454367	-0.433142898	-0.131223043	-0.07304967
CBL	blue	-0.14728664	-0.774452359	-0.721785587	-0.330622153	-0.31310248	-0.274340634	-0.312711906	-0.047533497	0.037714843	0.323616714	0.404655822	0.135407948	0.084876861	0.688098735	0.284235637	0.703656091	0.314457383	-0.131046041
MCAM	blue	-0.154338127	-0.220739525	-0.499432224	-0.184927984	-0.157635269	0.326361902	0.135780481	0.121701636	0.591898318	0.727703754	-0.166505013	-0.217673404	0.163198672	0.729164563	0.344298713	0.282680099	-0.088185411	-0.182132771
THY1	blue	-0.272610076	-0.156028496	-0.394377493	-0.153763116	-0.14148315	0.298088881	0.135513305	0.034744363	0.573452388	0.428664858	-0.176299014	-0.206226084	0.159879202	0.642679058	0.307421261	0.235682533	-0.107311619	-0.071294748
TBCEL	blue	-0.19460043	-0.3175944	-0.368613773	-0.174737537	-0.17189011	-0.007883599	-0.056351179	0.141574218	0.130058868	0.0480988	0.058154047	-0.050920842	0.324073788	0.494431617	0.216527427	0.325663215	0.067339546	0.003052965
SC5DL	blue	-0.042024827	-0.077104865	-0.343435547	0.316415076	0.160699034	0.14908346	0.422248506	-0.118931589	0.118306736	0.084612623	-0.247675319	0.084260252	-0.002598423	0.326776753	0.420851873	0.241099519	0.142309081	0.157913309
MIR100HG	blue	0.254346327	0.144256281	0.376591772	0.402752781	-0.077224788	-0.327002661	-0.00371941	-0.215114568	-0.342268177	-0.246069615	0.124884456	0.390692467	-0.12803321	-0.477905997	-0.424904814	-0.360485087	-0.154074244	-0.026599838
C11orf63	blue	-0.075452049	0.1527508	0.467766982	0.052616553	-0.132650548	-0.308367138	-0.21207256	-0.099984025	-0.301487916	-0.194275032	0.243276786	0.246260817	-0.119249008	-0.554599328	-0.456652163	-0.369723148	-0.210786482	0.005450085
CLMP	blue	0.106476383	-0.112014031	-0.134356299	-0.063323488	-0.435380985	0.061990406	-0.047797235	0.085589669	0.523748001	0.382665983	-0.150145377	-0.167886117	0.2804661	0.546294041	-0.09269977	-0.014181814	-0.371581278	-0.487696261
ROBO4	blue	-0.237288298	-0.655057284	-0.629639854	-0.275371054	-0.274795232	-0.172406932	-0.233605549	0.103224413	0.15760272	-0.00196712	0.18921545	-0.007123452	0.089617257	0.891319361	0.327485756	0.634409856	0.229052078	-0.059053402
PKNOX2	blue	-0.312153603	-0.481798642	-0.448876687	-0.176045696	-0.216093567	-0.165453663	-0.150362434	0.002183833	0.072738237	-0.05066724	0.064547738	-0.043170641	0.075867204	0.725881778	0.311579054	0.525296829	0.15775903	0.107290893
FEZ1	blue	-0.140987381	0.013254208	-0.246748859	-0.169863943	0.03830224	0.38877147	0.140199688	0.133357216	0.45764679	0.141465294	-0.308944474	-0.391639977	0.191003927	0.509633733	0.337248032	0.187703416	-0.03401006	0.010460053
DCPS	blue	0.217596605	0.71694199	0.681221683	0.178218506	0.414596782	0.220448308	0.214758259	-0.090765563	-0.10793097	-0.15255209	-0.459256499	-0.342874127	-0.036483453	-0.638554708	-0.148673353	-0.498115477	-0.06588346	0.191339714
ST3GAL4	blue	0.085250115	0.748855763	0.737348336	0.288984238	0.168069635	0.220949962	0.282089268	-0.092377862	0.051146029	-0.046143289	-0.384396987	-0.12817029	-0.072195178	-0.686830947	-0.349450482	-0.724158698	-0.396497621	0.044516169
ETS1	blue	-0.153691962	-0.598051583	-0.610334673	-0.204576917	-0.297595478	-0.128574552	-0.158308506	0.142644614	0.295798399	0.087496846	0.07870624	-0.038606418	0.122084027	0.92968414	0.334995155	0.582276151	0.15386137	-0.136645066
FLI1	blue	-0.067370946	-0.404152174	-0.571449918	-0.075818566	-0.149210166	0.08906955	0.064302938	0.178397607	0.430889259	0.094715934	-0.11202286	-0.087006329	0.134298181	0.880847627	0.393115936	0.453745711	0.089856462	-0.145385584
ADAMTS8	blue	0.003696823	-0.04185062	-0.14241604	-0.069213674	-0.075483453	0.123311702	0.043870762	-0.017033084	0.277759163	0.123410565	-0.228583855	-0.26830748	0.138548834	0.393731241	0.158114179	0.129071122	-0.036375117	-0.045346296
ADAMTS15	blue	-0.125874909	-0.450731177	-0.445573879	-0.219692041	-0.42389095	-0.068063224	-0.157872077	0.096107068	0.412236787	0.215056354	0.040745454	-0.088815516	0.138807664	0.802949658	0.178085805	0.397741836	-0.113302351	-0.256187899
JAM3	blue	-0.051329767	-0.420635347	-0.505872273	-0.260731325	-0.105442023	0.026468409	-0.115108353	0.153836606	0.281546956	0.08116261	-0.061502491	-0.224631604	0.059548195	0.833915084	0.380276175	0.510399943	0.205349456	-0.082293716
LOC100288778	blue	0.154860184	-0.027722578	0.171888021	-0.083255732	-0.066340723	-0.235331871	-0.232772149	-0.031870297	-0.300419332	-0.191050323	0.263654147	0.110431494	-0.082615183	-0.308471345	-0.255937104	-0.097534666	-0.00430638	-0.056209676
SLC6A12	blue	0.268641994	0.45507905	0.529713411	0.229764213	0.025846846	0.05632224	0.081395732	-0.042039842	0.062275461	-0.002474808	-0.20005789	-0.059701609	0.061656095	-0.455689023	-0.361984075	-0.530686388	-0.308384805	-0.17668036
CACNA1C	blue	-0.225906714	-0.754888461	-0.601577945	-0.324451159	-0.536003379	-0.309078383	-0.416359335	-0.032646089	0.023499673	0.072621806	0.511025327	0.225579733	0.164581151	0.721399394	0.039544961	0.516704652	0.053370842	-0.248122052
CCND2	blue	-0.292591247	-0.472168989	-0.582792269	-0.126786687	-0.177068371	0.000646999	-0.002731489	0.095628569	0.253733763	0.073495566	-0.010471364	-0.067851999	0.27590396	0.82580682	0.425720341	0.562890068	0.154316249	0.013486474
C12orf5	blue	0.272199551	0.428742031	0.529281142	0.43482487	0.1216198	-0.107945668	0.204801768	-0.057111905	-0.129632189	-0.120189636	-0.254222238	0.062128159	-0.266769422	-0.496135449	-0.289686253	-0.458306514	-0.170102171	0.019080728
ANO2	blue	0.055418704	0.056626388	0.342994221	-0.087709443	-0.191637772	-0.265661226	-0.312696008	0.004077552	-0.267555239	-0.060991248	0.240818678	0.092457674	-0.160746535	-0.33835449	-0.415584888	-0.249863449	-0.180245789	-0.055455309
VWF	blue	-0.099535175	-0.504169922	-0.563462372	-0.262527089	-0.203919655	-0.025914489	-0.13361111	0.124534709	0.327773232	0.174905265	0.011202188	-0.168362283	0.113656834	0.852548813	0.365485595	0.558649376	0.189985065	-0.104460109
PLEKHG6	blue	0.160791345	0.23165087	0.512027157	0.13826898	-0.151990096	-0.217262831	-0.136916047	-0.070370255	-0.1851141	-0.016070421	0.17923059	0.221917005	-0.093076887	-0.578004591	-0.551076648	-0.501148546	-0.34102015	-0.161580317
IFFO1	blue	-0.407514005	-0.501130984	-0.62756172	-0.241850323	-0.235430834	0.076866002	-0.049836321	0.061075486	0.246596536	0.155400651	0.225070331	0.086649604	0.217055792	0.67718574	0.325348694	0.467934112	0.054352718	0.014209594
PTMS	blue	-0.170207299	-0.382046024	-0.561930354	-0.27925581	0.017097921	0.137487524	-0.050827969	0.115931258	0.204236193	0.089328157	-0.062872413	-0.243674464	0.120008197	0.750310343	0.468970118	0.564778739	0.311510905	-0.007028314
LEPREL2	blue	-0.319637769	-0.271760324	-0.397587458	-0.167395351	-0.285725868	0.132088901	0.015076427	0.093366361	0.476735219	0.257447678	-0.077341317	-0.130508077	0.215425881	0.696442078	0.239799632	0.28226977	-0.126208227	-0.106846029
SPSB2	blue	0.015471298	0.522296474	0.560297712	0.301245151	0.101159818	0.069882181	0.216132929	-0.007898214	-0.100349441	-0.120512793	-0.248428002	0.002705798	-0.026613351	-0.561239294	-0.27219561	-0.510132681	-0.292284133	0.135698894
LPCAT3	blue	0.117942932	0.563880845	0.654083606	0.021647127	0.237558117	0.078656627	0.026266677	-0.099213559	-0.124952747	-0.124071946	-0.286296133	-0.274911269	-0.167186342	-0.589230351	-0.196166621	-0.418344326	-0.122163953	0.200570226
C1R	blue	-0.097573151	-0.154718604	-0.304168234	-0.168160041	-0.336984773	0.216266349	0.0388983	0.177497325	0.783463596	0.491651836	-0.217568141	-0.262177011	0.223158464	0.710558606	0.156737191	0.135873429	-0.285322259	-0.365670591
C1RL	blue	0.051986357	-0.088485021	-0.223156636	-0.160035976	-0.311832762	0.216270142	0.018229231	0.153855547	0.707132356	0.43580581	-0.256097222	-0.308491457	0.157920805	0.633910021	0.087459263	0.067582637	-0.289759157	-0.409440226
PEX5	blue	0.086916482	0.323494607	0.458663453	-0.003919448	-0.027690249	-0.041974079	-0.068845013	-0.153814445	-0.150755765	-0.094186489	-0.114339373	-0.158048006	-0.008286945	-0.4146712	-0.240981519	-0.280553018	-0.16082647	0.13549762
SLC2A3	blue	0.380470743	-0.222547738	-0.334403808	-0.177818771	-0.231954221	0.125961354	-0.062730655	0.201764783	0.553484707	0.524136993	-0.100532987	-0.204679827	0.175571954	0.602711676	0.080295635	0.145012384	-0.10460811	-0.52893127
AICDA	blue	-0.016383909	0.29492165	0.47405283	0.310407334	-0.110470699	-0.148721766	0.059636583	0.035530247	-0.145301631	-0.04643999	-0.041378031	0.177996078	-0.075138044	-0.434425731	-0.393564161	-0.448171113	-0.34527403	0.006372938
A2M	blue	-0.186642276	-0.47840212	-0.570154051	-0.310730614	-0.154761673	0.029294844	-0.113461202	0.116181981	0.365486725	0.126045721	-0.043975486	-0.230032693	0.109054874	0.905161548	0.447764802	0.592666052	0.205408463	-0.023938954
GABARAPL1	blue	-0.137505805	0.525170959	0.481492303	0.135479654	0.300507174	0.211777261	0.209590338	-0.055964356	-0.16906312	-0.337065023	-0.199589293	-0.108082585	-0.11703081	-0.564852576	-0.104986997	-0.390455501	-0.104563707	0.345414862
MAGOHB	blue	0.072016103	0.444482163	0.401763131	0.068342112	0.206470103	0.203234466	0.113859133	-0.049059144	-0.077592624	-0.040454095	-0.12809253	-0.084755527	-0.035681211	-0.492458084	-0.185386297	-0.408974759	-0.158170386	0.058127697
LRP6	blue	-0.135304948	-0.699104709	-0.663554869	-0.308200942	-0.256661896	-0.213492062	-0.270490767	0.066314786	0.094811135	0.00663072	0.206334478	-0.030612742	0.090352072	0.891408304	0.363308448	0.704164889	0.305962309	-0.046032124
LOH12CR1	blue	0.21816095	0.081358526	0.336449977	0.139119689	-0.218278109	-0.280884591	-0.156203085	-0.091243157	-0.201706923	-0.137030663	0.268706952	0.32245471	-0.086894819	-0.44137182	-0.496251345	-0.383738441	-0.295925096	-0.230221746
APOLD1	blue	0.17552134	-0.271574581	-0.287318595	-0.110829028	-0.171607153	-0.054287544	-0.073439796	0.042651638	0.253480967	0.023020396	-0.091653735	-0.167430032	0.089571155	0.592799935	0.173413572	0.292016145	0.045406519	-0.21376323
EMP1	blue	-0.04543299	-0.320158561	-0.473873958	-0.248992818	-0.233267902	0.169533753	-0.022497383	0.171820034	0.563722299	0.300834695	-0.134742669	-0.263053401	0.109725452	0.8609236	0.295024727	0.354083512	-0.033033692	-0.271383471
MGP	blue	-0.022856955	-0.066043734	-0.22051451	-0.338731298	-0.210447971	0.296839465	-0.066648529	0.184528465	0.669908252	0.421592919	-0.223849196	-0.433100906	0.114589694	0.634959449	0.141080864	0.110604845	-0.183855079	-0.348457497
RERG	blue	-0.430429232	-0.298772825	-0.483982705	0.065755209	-0.017846799	0.100622876	0.201184047	0.013746772	0.133121809	-0.017878874	-0.072387707	0.05502293	0.041163554	0.596465603	0.453534739	0.436971517	0.13760551	0.290033528
EPS8	blue	-0.005566135	-0.49998273	-0.633114883	-0.262283747	-0.169692432	0.051055799	-0.099176988	0.055661706	0.344677699	0.164871434	0.036189606	-0.146871562	0.283250546	0.814828946	0.379926241	0.556175908	0.194075992	-0.242491334
PDE3A	blue	-0.167715543	-0.613685939	-0.567710569	-0.374529006	-0.375373393	-0.156707491	-0.311956101	0.08137764	0.222604721	0.084612779	0.180447889	-0.110117572	0.176802653	0.878907634	0.255857773	0.582372993	0.130114372	-0.162866699
PYROXD1	blue	0.03593447	0.400415823	0.345286562	0.198014626	0.139495891	0.127067972	0.207864029	0.010761608	-0.042052183	0.038391468	-0.184581403	-0.012828735	-0.08140267	-0.407286016	-0.148576867	-0.375726003	-0.207578309	0.086030186
KCNJ8	blue	-0.260398553	-0.309684611	-0.393023393	-0.086775133	-0.05239359	0.00682471	0.037715979	0.049170405	0.180702044	-0.051766532	-0.021123174	-0.024092103	0.037530066	0.55199309	0.349621266	0.390950959	0.13562076	0.070673558
ABCC9	blue	-0.248017734	-0.612127955	-0.566758872	-0.208943478	-0.253453848	-0.201914181	-0.212685512	0.015660313	0.056889854	-0.020789856	0.242092788	0.095466969	0.15003921	0.718536532	0.291333084	0.595530572	0.205749605	-0.005715392
CMAS	blue	-0.071691026	0.298146422	0.191443809	0.07014706	0.262075919	0.165715505	0.179229417	-0.072248029	-0.039576473	0.047277222	-0.155846817	-0.048837598	-0.188430465	-0.33578881	0.030701069	-0.172014222	0.03042426	0.180230668
SOX5	blue	-0.161857847	-0.63990094	-0.519745306	-0.325734299	-0.483909115	-0.240693796	-0.372567243	0.091231327	0.134682906	0.048420267	0.320473386	0.043159783	0.197449063	0.770068219	0.074004873	0.473087062	0.023211914	-0.287177256
ITPR2	blue	-0.224938727	-0.674304198	-0.72182578	-0.41918706	-0.229961206	-0.085544843	-0.249467893	0.004128746	0.174959822	0.248287001	0.317463823	0.009180913	0.058378586	0.735268746	0.386505244	0.679487091	0.264356754	-0.073492571
STK38L	blue	0.113422936	-0.085450918	-0.241752628	0.245682289	0.000691287	0.052733267	0.24019362	-0.13337061	0.172278758	0.099371263	-0.208843708	0.00122268	0.022199667	0.316702482	0.210169652	0.159146083	0.055409469	-0.078300343
ARNTL2	blue	0.267308789	0.290938128	0.563560184	0.206693446	-0.097174422	-0.262533141	-0.110293825	-0.18827451	-0.281510489	-0.103654459	0.102843457	0.199731488	-0.328932619	-0.646368807	-0.539109046	-0.509910929	-0.250169344	-0.062330029
PPFIBP1	blue	-0.275208747	-0.778950604	-0.79789019	-0.488369061	-0.195871293	-0.144053801	-0.327086015	0.025344756	0.000313375	0.041203577	0.374148283	-0.003077268	0.085200487	0.804165625	0.463649137	0.842116164	0.42112239	0.009030108
FAR2	blue	-0.002149728	0.244265799	0.15938343	0.15778947	0.359870311	0.072218339	0.210107738	-0.06953134	-0.12988874	-0.178077759	-0.213436407	-0.03574371	-0.355406263	-0.272384956	0.165626922	-0.05224321	0.192412672	0.37220238
C12orf35	blue	-0.322479808	-0.650316884	-0.701792896	-0.176526385	-0.141898137	-0.134278227	-0.084984856	0.142168968	0.115852242	-0.056773354	0.160940962	0.071065619	0.114757508	0.83249827	0.482654286	0.713446306	0.33908839	0.088376486
BICD1	blue	-0.180615188	-0.814218971	-0.671904835	-0.366552897	-0.43596726	-0.329045775	-0.441175533	-0.011796944	-0.032619157	0.002127358	0.560347236	0.231191652	0.129981797	0.698223717	0.108843327	0.618893788	0.208074644	-0.211990493
CPNE8	blue	-0.146018502	-0.607124139	-0.678768726	-0.329285442	-0.164522118	-0.057704811	-0.215459776	0.072145761	0.097701192	0.17626224	0.298621777	0.039886762	0.072925041	0.618713057	0.323419703	0.601835395	0.287085286	-0.116013624
KIF21A	blue	0.013872634	0.238958712	0.342154556	0.146850891	-0.061672931	-0.055267441	0.016815136	-0.067816385	0.049802841	0.24527471	-0.011664409	0.102410593	-0.083408707	-0.375854446	-0.331770938	-0.401784098	-0.266485727	-0.16793061
SLC2A13	blue	-0.000790201	-0.226152098	-0.47080905	0.311452673	0.149175431	0.07155259	0.347652899	0.018278758	0.099204444	0.150667636	-0.193237388	0.115143785	-0.043267805	0.444754284	0.477188272	0.381324978	0.248312216	0.200107647
PRICKLE1	blue	-0.479197876	-0.396002339	-0.473517207	-0.034646336	-0.064469457	-0.04509729	0.047764285	0.094271722	-0.049364071	-0.146652076	0.068235043	0.110473141	0.059017714	0.535650816	0.404126334	0.515637371	0.202237594	0.302773014
TMEM117	blue	0.065472047	0.345417104	0.33517804	0.307066229	0.068439444	0.035138689	0.259721736	-0.01454402	-0.057143749	-0.059141867	-0.208210308	0.053876874	0.092837748	-0.37132466	-0.110119971	-0.318356233	-0.203828713	0.138677199
AMIGO2	blue	-0.048278313	0.035802445	-0.209976048	0.154769442	-0.172612311	0.29042301	0.328758713	0.210234843	0.573991844	0.520114761	-0.345708289	-0.122849371	0.237676383	0.478529955	0.154411784	-0.013504914	-0.299861688	-0.239801507
SLC48A1	blue	-0.127308314	-0.01459846	-0.117497804	-0.028881102	0.237572845	0.067577012	0.106064982	0.074944528	-0.031298504	-0.189748471	-0.27716153	-0.268202142	0.095844838	0.237956165	0.433932091	0.340926781	0.307211544	0.341779258
VDR	blue	0.349580983	0.285640355	0.393242348	0.249471734	0.120339401	-0.145004147	0.04047201	-0.077939295	-0.125122034	-0.082507468	-0.187484507	-0.010193056	-0.457595887	-0.361950706	-0.209985512	-0.304244683	-0.019846653	0.020340382
SENP1	blue	0.054900468	0.070682475	0.468792548	0.095599137	-0.172655842	-0.456181545	-0.276230261	-0.101551322	-0.334148531	-0.34782679	0.14586918	0.154724924	-0.124773546	-0.388476455	-0.408096086	-0.231737472	-0.097118048	0.025734464
PFKM	blue	-0.310192667	-0.226861449	-0.388449374	-0.334631086	-0.158087217	0.221769844	-0.035252933	0.108281909	0.386838281	0.113820335	-0.128173982	-0.340045788	0.090560175	0.661537305	0.356699302	0.368616275	-0.022129166	0.068072559
ZNF641	blue	-0.286935849	-0.362539824	-0.553231394	-0.057171331	-0.197190198	0.125610278	0.128178928	0.141614382	0.376938867	0.200863602	-0.106681188	-0.068815577	0.255227505	0.807239157	0.388217609	0.418899423	-0.009120775	-0.04140338
ARF3	blue	0.020983767	-0.097522864	-0.07806094	-0.113181381	-0.000135014	-0.073254862	-0.06349155	-0.04556252	0.127400905	-0.002145889	-0.314767991	-0.415542287	0.040291292	0.43103873	0.305137308	0.357220212	0.197757526	0.173164051
LMBR1L	blue	0.044622003	-0.259545951	-0.363109551	-0.204179875	-0.143382403	0.120379874	-0.064337182	0.08944469	0.243318903	0.245266692	0.142020657	0.003615089	0.049834487	0.374911421	0.082762571	0.149035878	-0.021907511	-0.230143207
TUBA1A	blue	-0.217520535	0.13275579	-0.207423444	-0.119248307	0.057105126	0.518730046	0.291537488	0.250405417	0.676855211	0.265896035	-0.473977375	-0.452297455	0.128189257	0.605769929	0.348109767	0.062741125	-0.146383135	-0.056629545
PRPF40B	blue	0.037132534	0.063468507	0.491521029	0.083397581	-0.180401029	-0.457263872	-0.339048355	-0.132872667	-0.507705251	-0.396572555	0.385825862	0.318024749	-0.108459651	-0.6038526	-0.56403173	-0.338772836	-0.154349561	0.007254306
FMNL3	blue	-0.30491509	-0.787435668	-0.681630514	-0.342937238	-0.425091238	-0.285105545	-0.362869798	0.0322848	0.126988472	0.018369321	0.406799122	0.117778482	0.067905817	0.846111005	0.229631654	0.648093674	0.179645457	-0.1175857
ANKRD33	blue	-0.186882602	0.073678774	0.220422624	0.137971324	-0.097859355	-0.148795249	-0.005340502	-0.115717464	-0.18841005	-0.103578767	0.202334611	0.282773802	-0.087281339	-0.363618904	-0.237949566	-0.218794758	-0.178090288	0.137054012
ACVR1B	blue	-0.153997946	-0.376784558	-0.306135599	-0.258539344	-0.315753604	-0.124931165	-0.235065095	0.054580142	0.237627652	0.18588064	0.03162335	-0.172529232	0.137134442	0.633657838	0.11942847	0.347615025	0.011156535	-0.169991701
GRASP	blue	0.132931723	-0.229049271	-0.33246261	-0.168684021	-0.145139033	0.102527191	-0.02953575	0.158753425	0.348319593	0.094586316	-0.128827854	-0.241060649	0.085468822	0.648553445	0.205641148	0.253767558	-0.005287097	-0.199419119
NR4A1	blue	0.125996052	-0.345352035	-0.419591922	-0.265394895	-0.126798657	0.028773562	-0.165056703	0.194979013	0.258587119	0.167367071	0.147760186	-0.065237955	-0.003872346	0.443146477	0.148256309	0.298613323	0.124855565	-0.30149491
TENC1	blue	-0.247463855	-0.666897783	-0.609905449	-0.25436501	-0.457114229	-0.184018694	-0.255908533	0.074410773	0.268084021	0.119203349	0.238856276	0.064978377	0.142865177	0.911396701	0.199173965	0.531797658	0.023098073	-0.223561992
GTSF1	blue	0.142002055	0.374676113	0.315617582	0.076659246	0.205065353	0.185528062	0.120132479	0.029272351	0.001204138	0.082301205	-0.165008624	-0.113287186	-0.012561646	-0.386179164	-0.145317402	-0.335622193	-0.098438816	-0.025806136
PMEL	blue	0.239068958	0.651824677	0.631407985	0.26733282	0.327435286	0.143589447	0.254347491	-0.199624383	-0.183206863	-0.171791541	-0.421542772	-0.232043171	-0.141108764	-0.648850875	-0.1270315	-0.459268045	-0.132587017	0.268391106
ERBB3	blue	0.068605001	0.086900706	0.403325148	-0.033091958	-0.1760467	-0.303140931	-0.296263564	-0.20942615	-0.221093898	-0.009570016	0.303783985	0.218597912	-0.107255826	-0.505029739	-0.499758769	-0.343071296	-0.203444298	-0.17046301
ESYT1	blue	-0.082128876	-0.208542387	-0.467380599	-0.260645276	0.000387996	0.281787718	0.086878251	0.129758668	0.49908434	0.349942063	-0.283609789	-0.405882646	0.076672589	0.764204044	0.50831006	0.42822607	0.124529946	0.017334078
STAT2	blue	-0.272463356	-0.285834925	-0.499994346	-0.196495281	-0.208791171	0.25171887	0.049565406	0.118878551	0.492112499	0.56128531	0.143619671	0.057820363	0.024675628	0.470491492	0.166931163	0.171856833	-0.124867242	-0.221645663
SPRYD4	blue	0.028902091	0.67545784	0.643882441	0.216622062	0.407672178	0.193485765	0.246676275	-0.076503697	-0.217843495	-0.297722144	-0.385403841	-0.230388695	-0.104082176	-0.67123668	-0.116292909	-0.460493321	-0.05984838	0.352943376
ZBTB39	blue	-0.128039979	0.013565339	0.192927538	0.105766214	0.055327268	-0.251020785	-0.05005107	-0.099434897	-0.296199412	-0.341486463	-0.005289885	0.058192147	0.004847526	-0.162514927	0.026192951	0.076456569	0.119782497	0.295774311
TMEM194A	blue	0.062505364	0.025326534	0.38228744	-0.013171194	-0.110282555	-0.403138341	-0.318916408	0.078535021	-0.245311561	-0.207359094	0.157164058	0.097896213	-0.148331136	-0.276515347	-0.360289705	-0.199380104	-0.028927152	-0.085466266
STAT6	blue	-0.117302742	-0.381367978	-0.280968093	-0.138869299	-0.418166058	-0.165088525	-0.205728418	0.119062826	0.275778901	0.236072487	0.287001282	0.16994718	0.052187855	0.394418985	-0.124443248	0.103898477	-0.17274697	-0.374068522
NXPH4	blue	-0.036656086	0.047881622	0.142274488	0.10249164	0.282375509	-0.2214274	-0.010886001	-0.148482351	-0.419918895	-0.374247939	-0.053584575	-0.018529538	-0.207535911	-0.241956287	0.116531734	0.125084101	0.373852967	0.409024038
NDUFA4L2	blue	-0.297680446	-0.281490672	-0.463637206	-0.153831157	-0.052376227	0.175006155	0.07813891	0.076349802	0.327638105	0.047678823	-0.161464	-0.197989937	0.127493997	0.781853713	0.44704746	0.430512629	0.101274187	0.115175759
DTX3	blue	-0.087618204	-0.438776193	-0.447808713	-0.172781138	-0.294408585	-0.081145507	-0.147382534	0.005998115	0.221761028	0.049047932	0.037127742	-0.075569098	0.20252448	0.75268746	0.209774693	0.403093693	0.037681616	-0.172438941
MSRB3	blue	-0.261010781	-0.444662405	-0.595142606	-0.100137883	-0.236391095	0.070387951	0.056687965	0.083425969	0.357842338	0.206437943	-0.04650076	-0.049830169	0.197785571	0.885642266	0.382616679	0.487027321	0.039660058	-0.073343371
IRAK3	blue	-0.029981768	-0.442360052	-0.437162991	-0.345199615	-0.37590103	-0.020308693	-0.239121709	0.18688919	0.440164576	0.173661664	0.091229424	-0.167161749	0.154009404	0.771541745	0.109702582	0.347554227	-0.04699942	-0.389155831
GRIP1	blue	0.187784012	0.315777835	0.579809439	0.165018694	0.013419953	-0.20631171	-0.120534589	-0.073217038	-0.289651622	-0.349667206	0.106152983	0.177279529	-0.100114466	-0.645004214	-0.468748454	-0.480270671	-0.209769322	-0.026384707
RAB3IP	blue	0.141775137	0.058571057	-0.025930941	0.148880179	0.42631985	0.01368766	0.142425115	-0.01743186	-0.320927586	-0.307942093	-0.026577227	0.058993035	-0.024527604	-0.252053491	0.212256013	0.120006755	0.409647919	0.277022611
KCNMB4	blue	-0.261959214	-0.089517944	-0.250316826	-0.04080656	-0.029514419	0.192356645	0.160801691	0.199879694	0.381960965	0.095833982	-0.302193942	-0.243354499	0.133521234	0.597825962	0.338874834	0.240363294	-0.012476229	0.036010013
PTPRB	blue	-0.214643018	-0.654370373	-0.62506366	-0.365530694	-0.309558299	-0.147225922	-0.280426575	0.090191762	0.209167625	0.082253864	0.193722715	-0.071639805	0.143634908	0.905592131	0.312652317	0.638097676	0.210300233	-0.129768381
TMEM19	blue	-0.162478864	0.059224212	-0.232803856	0.181249136	0.060998705	0.306558708	0.393085254	0.090820913	0.403278713	0.283037009	-0.387942073	-0.160388594	0.026637698	0.38651032	0.343866231	0.116296718	-0.057641412	0.09698588
PHLDA1	blue	-0.229376202	-0.481224747	-0.626031831	0.025968303	-0.214864893	-0.006527163	0.101314044	0.060220819	0.266625009	0.197770128	0.023058858	0.104064577	0.111943316	0.781619703	0.377228435	0.496661568	0.069328892	-0.030540497
OSBPL8	blue	-0.078061047	-0.361061671	-0.554560366	0.330297877	-0.059949796	0.024484034	0.285426445	0.096820833	0.21193648	0.162864353	-0.061754328	0.242509657	0.025751168	0.568706974	0.350269233	0.385367381	0.129573841	-0.011654195
NAV3	blue	-0.10583934	0.034198153	-0.109187892	-0.122104786	-0.312075679	0.278012526	0.076208754	0.112665569	0.755819334	0.487519702	-0.204168207	-0.214874284	0.154723292	0.427302627	-0.020922365	-0.120776249	-0.412591064	-0.376773563
SYT1	blue	0.151404751	0.183698608	0.471279086	0.244436141	-0.153866811	-0.319394276	-0.12206953	-0.130362914	-0.251439712	-0.274364096	0.032713376	0.166045663	-0.123774506	-0.383418399	-0.429244983	-0.34574712	-0.230255244	-0.034200629
PAWR	blue	-0.287166533	-0.019766157	0.112418228	0.277084003	-0.077196245	-0.208208881	0.019184417	-0.070635239	-0.303277685	-0.134189827	0.328297447	0.490745175	-0.114965634	-0.369742874	-0.263720342	-0.202689422	-0.126167768	0.120411571
PPP1R12A	blue	-0.150535852	-0.42586342	-0.515704609	-0.14913049	-0.245570615	0.027089505	-0.082240559	0.081958767	0.276967059	0.090090052	0.01885927	-0.083261998	0.217768531	0.767090048	0.259160531	0.433028829	0.061725314	-0.147449202
OTOGL	blue	-1.32E-05	0.130654491	0.293463958	0.150982249	-0.095610015	-0.175928404	-0.032176738	-0.197621485	-0.143236247	-0.170524322	0.090040628	0.176807254	-0.014742088	-0.334809059	-0.263039259	-0.241403123	-0.16682287	0.110692028
KITLG	blue	-0.273554613	-0.47510417	-0.608804908	-0.035840443	-0.231661497	0.030342498	0.049155922	0.137417059	0.293038765	0.063266267	0.036760457	0.069759488	0.314251234	0.821218615	0.342673782	0.472277309	0.064224074	-0.123299207
DUSP6	blue	0.112597169	-0.091236937	-0.406173771	0.060752902	0.221824728	0.312772807	0.284637931	0.23054907	0.328747116	0.038783675	-0.293111188	-0.180960365	0.112596514	0.542212193	0.449090945	0.273466713	0.223335694	-0.033456732
LUM	blue	-0.120408168	-0.043771895	-0.301409569	-0.060928063	-0.274302295	0.370628464	0.203071689	0.136895314	0.811327129	0.597356451	-0.258326819	-0.20711858	0.192801438	0.624453178	0.158648855	0.028086718	-0.361222318	-0.333623152
DCN	blue	-0.213371386	-0.225855254	-0.438127317	-0.262356208	-0.313258013	0.302590621	0.029151833	0.180590056	0.703603935	0.50204691	-0.086692892	-0.218496041	0.225129635	0.719015326	0.202663133	0.213136055	-0.232971029	-0.320173854
PLXNC1	blue	0.049524406	-0.458975719	-0.370320384	-0.275520306	-0.322828639	-0.1668099	-0.295777889	0.276507482	0.345143044	0.152406081	0.110716248	-0.097808451	-0.070889135	0.673248665	0.07740578	0.349647605	0.062744516	-0.32190607
TMCC3	blue	-0.005915711	-0.393361441	-0.589713849	-0.059938471	0.171210769	0.032717968	0.111947109	0.082598172	0.019199366	-0.033172731	-0.080148864	-0.05757773	0.020175417	0.602277048	0.621453737	0.653254398	0.461876599	0.224803836
ELK3	blue	-0.112024637	-0.681093881	-0.608471137	-0.233257279	-0.316097499	-0.251925987	-0.302294176	0.091920432	0.09492525	0.052734099	0.281724544	0.085772603	0.101864132	0.79260873	0.208143894	0.580726685	0.227816114	-0.186834104
CDK17	blue	-0.064800153	-0.540607858	-0.723366337	-0.133797867	-0.122357182	0.054938215	-0.002775912	0.119764517	0.217916602	0.305033439	0.090904659	-0.001828302	0.193564152	0.781986451	0.403677723	0.572570374	0.238484383	-0.126632852
IKBIP	blue	-0.069064113	-0.051260774	-0.439958581	-0.082961476	0.18538236	0.462555846	0.29443016	0.176240208	0.453744474	0.31991705	-0.349992754	-0.343702032	0.182243566	0.613771406	0.515110541	0.314947749	0.139642266	0.013544307
APAF1	blue	-0.044031101	-0.578595747	-0.577782194	-0.502520269	-0.295473942	-0.066978946	-0.348210329	0.108365285	0.287886585	0.307004498	0.230158247	-0.160318033	0.031646884	0.731744216	0.24192659	0.537535249	0.182603626	-0.254278624
DRAM1	blue	0.071696904	0.001209842	-0.181451459	-0.114175025	0.070580393	0.216366648	0.095433791	0.125552911	0.375175581	0.138055779	-0.236841925	-0.28387075	0.006846638	0.28820316	0.249278717	0.138562558	0.098189128	-0.092813838
IGF1	blue	-0.485366786	-0.584503296	-0.672199312	-0.099991811	-0.219184401	-0.078597089	-0.00378423	0.088770315	0.135708871	0.016097914	0.143039424	0.136741783	0.110131574	0.810469889	0.43324005	0.622483092	0.184561808	0.151644346
TDG	blue	0.115914466	0.528634122	0.686601219	0.362220598	0.012242333	-0.104444628	0.13920027	-0.13097837	-0.107592581	-0.150152518	-0.238387307	0.060802928	-0.254906217	-0.612471085	-0.40118134	-0.60133646	-0.351228269	0.102841376
APPL2	blue	0.008764969	0.039839117	0.306080046	0.202581035	-0.334757121	-0.296118158	-0.107672003	-0.038935639	-0.155629355	-0.036575643	0.311857696	0.463813454	-0.158687251	-0.410361868	-0.551991384	-0.415857802	-0.406234368	-0.229080006
POLR3B	blue	0.209763108	0.379577802	0.549187275	-0.152952418	0.052695087	-0.01484497	-0.187805301	-0.0712396	-0.076697439	-0.082162073	-0.016628743	-0.128318943	-0.279480695	-0.523279048	-0.374756238	-0.449265019	-0.16890799	-0.00570973
RIC8B	blue	-0.077283391	-0.411888536	-0.474154646	-0.441317537	-0.173258403	0.036605761	-0.230244134	0.024632422	0.243581484	0.332015852	0.165471967	-0.152668541	0.147008045	0.52551703	0.240932698	0.419639038	0.144171711	-0.185908773
CMKLR1	blue	-0.173962904	-0.300124782	-0.416369168	-0.227191338	-0.327652881	0.143567848	-0.0457972	0.151637698	0.598761944	0.248975644	-0.107062435	-0.221384681	0.234729892	0.833450102	0.20863685	0.283564208	-0.149061495	-0.30807187
FICD	blue	0.235168984	0.611639764	0.661999506	0.337836446	0.267771842	0.038155244	0.214131988	-0.14117292	-0.089118025	-0.161371642	-0.381392894	-0.10888982	-0.204716399	-0.622867196	-0.220858969	-0.524626679	-0.145239503	0.128126736
TMEM119	blue	-0.312186617	-0.199204687	-0.340155292	-0.170356338	-0.111592723	0.164037752	0.043544909	0.177441955	0.408816495	0.077009391	-0.145264739	-0.190704328	0.054381956	0.637089399	0.298574762	0.284066797	-0.014113562	-0.017464643
SSH1	blue	-0.180716934	-0.859254326	-0.655162096	-0.403085088	-0.438388643	-0.428701292	-0.515227654	0.036406491	-0.064189343	0.029670615	0.554463401	0.185537591	0.11012146	0.707983406	0.12898211	0.690419327	0.285065484	-0.195511557
KCTD10	blue	-0.226782763	-0.339538139	-0.283210207	-0.137736325	-0.270334532	-0.123342394	-0.169636449	0.02082278	0.019899594	-0.017313024	0.22586794	0.123441789	0.014504018	0.349360297	0.002300738	0.228148832	-0.003762075	-0.097375666
MVK	blue	0.021666561	0.452682129	0.412024622	0.192843613	0.372119733	0.117338748	0.215590355	-0.111461275	-0.290239408	-0.261873752	-0.260132053	-0.116457886	-0.020411892	-0.547820991	0.036921214	-0.219274086	0.074766694	0.453946849
GIT2	blue	-0.140781474	-0.817286161	-0.719629818	-0.355282197	-0.370741667	-0.284513296	-0.40439333	0.046935354	0.035435658	0.086793365	0.493333336	0.193261859	0.156876078	0.769561664	0.198894803	0.664608118	0.255721115	-0.225549797
C12orf76	blue	0.037975435	0.450806897	0.349593703	0.227782155	0.363872418	0.184253779	0.283646061	0.028197405	-0.237902966	-0.238484529	-0.233469973	-0.056428926	0.035875898	-0.520782075	0.026549368	-0.27538041	0.006233355	0.323405499
IFT81	blue	-0.083912005	-0.21627169	-0.329783801	-0.09081148	0.090905466	0.0492503	0.03064937	-0.117741426	-0.035629239	0.078194077	-0.067768198	-0.116935816	-0.011501773	0.37496257	0.353685083	0.3800933	0.25881471	0.174604219
SH2B3	blue	-0.211912567	-0.486992033	-0.567782506	-0.185088468	-0.239061962	-0.001965142	-0.04734252	0.097391453	0.40481183	0.102425744	0.007056701	-0.08071623	0.193702682	0.884898494	0.371499211	0.512150809	0.093127196	-0.113776873
OAS3	blue	-0.093875389	-0.522362818	-0.559858518	-0.224435818	-0.302923964	-0.070969962	-0.158827381	0.007980636	0.393559948	0.435558993	0.185658002	0.045717663	0.007637706	0.654703445	0.17730529	0.407898202	0.091930715	-0.266801357
OAS2	blue	0.007812941	-0.335075662	-0.415805861	-0.241148611	-0.271691809	0.05402498	-0.105093274	0.038452875	0.578159222	0.435792202	-0.060866458	-0.192732871	-0.036203592	0.726120994	0.186420811	0.287666744	-0.028708673	-0.308787584
SLC24A6	blue	-0.044844142	0.156484965	0.440756985	0.040748433	-0.096491777	-0.289207084	-0.176868646	-0.15657877	-0.23810366	-0.162849472	0.138668773	0.130488284	-0.26739893	-0.467190225	-0.356537815	-0.308816335	-0.154996776	0.146767722
SDSL	blue	-0.009214672	0.431884227	0.492138277	0.134510633	0.032534176	0.063906753	0.07770583	-0.055602858	-0.045858874	-0.151829696	-0.160359028	-0.0401061	0.071726257	-0.483333913	-0.256383647	-0.408923792	-0.249118854	0.045377108
TBX5	blue	-0.346310385	-0.61811881	-0.563620191	-0.260237488	-0.341871574	-0.184404736	-0.246851373	0.059229074	0.089454032	-0.033305046	0.233184576	0.054256062	0.028433532	0.813674309	0.245261397	0.55523707	0.123414927	-0.031484309
FBXO21	blue	0.027970776	0.048435434	-0.052272689	-0.204140413	0.123403879	0.155780519	0.005198884	-0.032383097	0.117228447	-0.015828008	-0.306067697	-0.451526884	0.133640053	0.277686536	0.320051949	0.245778114	0.153421936	0.189050531
RFC5	blue	-0.095984094	0.179379391	0.182713957	-0.128815121	0.35330628	0.064254552	-0.034388319	0.02689759	-0.340187561	-0.268099411	0.100473546	-0.026097374	-0.129919015	-0.442496412	0.015578662	-0.068747332	0.236415996	0.283809586
TAOK3	blue	0.08502646	-0.218804475	-0.145611994	-0.475880916	-0.26207581	-0.006225294	-0.395484731	0.044130173	0.326210939	0.356816347	0.174433273	-0.196890355	0.01666885	0.286564387	-0.110286221	0.075260476	-0.061011432	-0.426211857
PXN	blue	-0.113479208	-0.78660153	-0.778128564	-0.361148873	-0.313036633	-0.203220368	-0.303292152	0.028687576	0.057762511	0.360823519	0.441998074	0.161941366	0.119223462	0.713175867	0.288903263	0.69687932	0.289534253	-0.19540289
MLEC	blue	-0.102027235	-0.22107939	-0.269276402	-0.078553136	0.057089166	-0.052489101	0.010125668	0.009195814	0.107368819	0.080139517	-0.228931888	-0.299626541	0.061082792	0.522421477	0.411733932	0.454922082	0.291433774	0.163386346
C12orf43	blue	-0.125183622	0.353453534	0.317940791	0.096313424	0.254906366	0.110835474	0.150617775	-0.087454019	-0.279863318	-0.240121346	-0.177098257	-0.101953659	0.007028639	-0.439669893	0.008400172	-0.159202384	0.032880745	0.368012768
OGFOD2	blue	-0.035241047	0.1919638	0.344030654	0.112077228	0.036062817	-0.152111467	-0.037918579	-0.176287567	-0.420146561	-0.271767813	0.20017696	0.229887028	-0.089670958	-0.626417125	-0.30436941	-0.289731403	-0.086599377	0.166972556
C12orf65	blue	0.278545603	0.389475775	0.41229506	0.281576787	0.168722622	0.036087561	0.156407254	-0.057357625	-0.126174706	-0.06938957	-0.115769745	0.111595931	-0.017416873	-0.564752184	-0.25363268	-0.426000895	-0.128511209	-0.044591396
RILPL2	blue	-0.114889168	-0.072203081	-0.349821873	-0.176053616	-0.008754465	0.365250923	0.15526886	0.159914002	0.45743433	0.347684628	-0.233498433	-0.294219675	0.057530746	0.520171789	0.340209468	0.216606597	-0.034490835	-0.086735531
FZD10	blue	0.176142871	0.321581179	0.328820624	0.071182526	0.195316087	0.063845624	0.081090039	-0.164913955	-0.130602564	-0.132628174	-0.18187478	-0.142366322	0.135019041	-0.364837787	-0.106562946	-0.226813843	0.008274821	0.029826718
STX2	blue	-0.11248908	-0.431900299	-0.540907206	-0.283481813	-0.23467089	0.082208653	-0.107051768	0.054523272	0.320453793	0.222619052	0.068531518	-0.130373231	0.204906661	0.750505436	0.271499694	0.43311163	0.045412338	-0.184876796
GPR133	blue	-0.18888578	-0.580020698	-0.558127407	-0.331322438	-0.334488846	-0.133225491	-0.263624999	0.024788146	0.216648777	0.205412301	0.19129592	-0.057695908	0.081949702	0.774582831	0.262161863	0.553167295	0.116560082	-0.124384233
NOC4L	blue	0.07188738	0.436253504	0.334639441	0.133203429	0.442499509	0.179675467	0.22264444	-0.073237273	-0.191999929	-0.20369242	-0.301925961	-0.199716233	-0.025635363	-0.447819426	0.09969869	-0.174169881	0.13441487	0.308252698
SACS	blue	-0.146600687	-0.486741894	-0.586785943	0.085999094	-0.184438781	-0.079513973	0.105202211	0.010001009	0.237071791	0.090015251	0.005344233	0.13245745	0.120458784	0.76577657	0.358712012	0.489135994	0.156314765	-0.048718471
TNFRSF19	blue	-0.181341324	-0.358328605	-0.439321648	-0.083209731	-0.093849429	-0.019423602	0.010852628	-0.033364948	0.16910459	0.068476971	-0.07055153	-0.082316154	0.157722148	0.668319265	0.40094713	0.467164566	0.157959406	0.135957797
MIPEP	blue	0.145575905	0.326267148	0.369118155	-0.060826434	0.109572892	0.060590648	-0.04682471	-0.094377683	-0.099230961	-0.017793646	-0.100657128	-0.170158945	-0.145736974	-0.407848209	-0.215696578	-0.318777367	-0.072434968	0.015723628
PARP4	blue	-0.160135685	-0.431620974	-0.489850375	-0.545367414	-0.222253055	0.075334729	-0.285851401	0.102761835	0.39294191	0.401863579	0.154963354	-0.240809541	0.053794576	0.63135622	0.244688617	0.437174174	0.113963892	-0.205560879
NUPL1	blue	0.190731168	0.349224585	0.526466555	0.112566032	0.091702107	-0.088895513	-0.06570066	-0.081702767	-0.129660028	-0.068877557	-0.114205124	-0.106270504	-0.178090352	-0.440626317	-0.316934804	-0.382263688	-0.121728894	-0.024613035
LNX2	blue	0.164199302	0.314895283	0.547461475	0.449676897	-0.123559373	-0.218733987	0.040034632	-0.041940151	-0.181999391	-0.045287888	0.088041945	0.406010598	-0.137124738	-0.6322986	-0.597503149	-0.621872424	-0.393219392	-0.224864748
PAN3.AS1	blue	0.076342992	0.293750475	0.389468644	0.237601028	0.164278918	-0.097331399	0.050801556	-0.056618434	-0.343782695	-0.270413971	0.008376325	0.150246514	-0.060865431	-0.544929261	-0.228567471	-0.305901071	-0.050608283	0.114068798
SLC7A1	blue	0.148998347	0.158932858	0.384650967	0.144823158	-0.165648733	-0.219910465	-0.090478506	-0.128465132	-0.048427309	0.037715707	0.013004713	0.089580705	-0.187080625	-0.311655214	-0.397915545	-0.347229527	-0.249920844	-0.146392454
KATNAL1	blue	-0.122756262	-0.438563402	-0.508074863	-0.061457023	-0.3463314	-0.029466012	-0.026780519	0.06570725	0.386808873	0.386669112	0.037857392	0.027498525	0.115814004	0.725783135	0.213228591	0.370706649	-0.056220707	-0.206067361
B3GALTL	blue	-0.09897364	-0.123504304	-0.258819109	-0.134741319	-0.142646979	0.175128788	0.052289488	0.144244921	0.440766195	0.156746853	-0.263037727	-0.315580536	0.071271315	0.666638394	0.234262169	0.198866825	-0.092785907	-0.156245202
FRY	blue	-0.372096304	-0.620760525	-0.544311662	-0.438439428	-0.3362011	-0.155411456	-0.360051639	0.043331003	0.112381538	0.057594321	0.313655395	-0.045604419	0.109588991	0.742252638	0.202118671	0.573878827	0.169305122	-0.04429889
N4BP2L1	blue	-0.136175567	-0.276495049	-0.440784195	0.016583627	-0.055611026	0.094453776	0.132944175	0.159291549	0.091758201	0.012973289	0.055820259	0.139931178	0.189594299	0.376589794	0.316720714	0.340178022	0.057355681	0.044319113
KL	blue	-0.189489217	-0.410923136	-0.542386209	-0.072866716	-0.059476373	0.023835388	0.067990188	0.080172442	0.255458755	-0.025761625	-0.122110924	-0.111208818	0.082000449	0.832903565	0.492560692	0.554028077	0.223654884	0.097968678
SMAD9	blue	-0.016762034	-0.507943138	-0.476902384	0.061368952	-0.321395486	-0.198512211	-0.081516117	0.094172361	0.158529127	0.04033475	0.096090655	0.155544791	0.131927492	0.73330011	0.141124067	0.379918188	0.044966629	-0.212982909
EXOSC8	blue	0.206876498	0.529331556	0.555605211	0.030700559	0.165885073	0.18517438	0.010728896	0.019501133	-0.138174236	-0.132246388	-0.055559666	-0.068013354	-0.055562072	-0.669869244	-0.402787834	-0.58722297	-0.262294682	-0.060742601
LHFP	blue	-0.214801711	-0.389070118	-0.633995984	-0.118477818	-0.182286358	0.204366382	0.126189372	0.136037958	0.496126306	0.437062535	-0.126619822	-0.122018608	0.172584039	0.908030127	0.439592065	0.454084256	0.015233071	-0.110743898
TTL	blue	-0.173478194	-0.48288436	-0.571186374	-0.131143352	-0.057986507	-0.058449785	-0.032412752	0.098434331	0.235114865	0.053889455	-0.017954901	-0.075684974	-0.008569819	0.772427848	0.453573239	0.575395812	0.295903541	0.048435168
FOXO1	blue	0.04615042	-0.330828556	-0.369123316	-0.006966792	-0.451018287	-0.02913052	-0.016755355	0.053242913	0.55647165	0.5376114	0.014713797	0.05712437	0.154066354	0.601557239	-0.008378819	0.137926944	-0.2510037	-0.474695317
MRPS31	blue	-0.044150353	0.273396829	0.317892861	-0.245513822	0.193663713	0.112304463	-0.158839716	0.067694161	-0.160561085	-0.084693425	0.034216995	-0.202971225	-0.167190974	-0.400052993	-0.150342791	-0.222509715	0.00031239	0.089621277
KBTBD6	blue	-0.075121549	-0.220619513	-0.43206484	-0.154616508	-0.115265724	0.210391407	0.055072436	0.037825807	0.369153112	0.347641642	-0.130279011	-0.220636692	0.20638182	0.600367197	0.290280352	0.307821699	0.021936893	-0.202039747
MTRF1	blue	0.181664844	0.442590626	0.376382551	0.073644899	0.222358148	0.207002781	0.142395265	0.090140766	0.013271596	-0.03043971	-0.184336126	-0.091511012	-0.085127533	-0.470578953	-0.161272761	-0.401405557	-0.132899671	-0.032621896
KCTD4	blue	-0.014388382	0.157781961	0.403736087	0.00311375	-0.054327827	-0.230811259	-0.20049299	-0.211826157	-0.25551928	-0.218600143	0.119540317	0.044561594	-0.117397245	-0.423593705	-0.327756494	-0.25886518	-0.099727002	-0.004434163
COG3	blue	0.334516517	0.318487806	0.495741841	-0.138755935	0.052234593	-0.042324042	-0.244214821	-0.011752743	-0.114199234	-0.011885268	0.048563088	-0.139226096	-0.286172052	-0.531223975	-0.421891041	-0.441417983	-0.138166437	-0.174459671
RB1	blue	-0.171775354	-0.482689052	-0.746530817	-0.080608436	-0.203733885	0.191450088	0.129845189	0.163962768	0.501406994	0.407284584	0.030432413	0.055294969	0.21395159	0.860655256	0.406012056	0.479171947	0.052817454	-0.225431339
LPAR6	blue	-0.266310024	-0.162228609	-0.430946189	0.253360252	-0.0477196	0.238949521	0.393986245	0.221278417	0.427716969	0.136162215	-0.210593668	0.115465902	0.114893315	0.620392974	0.342346997	0.186462168	-0.095250903	0.016037934
RCBTB2	blue	-0.233362781	-0.265532928	-0.496626141	-0.008651434	-0.049334356	0.199784226	0.196617598	0.205912636	0.423470326	0.113856787	-0.173845307	-0.076949942	0.03725178	0.746537167	0.397834115	0.339491468	0.044798937	-0.022604369
CYSLTR2	blue	-0.200464412	-0.470842095	-0.458570565	-0.24519052	-0.187821816	-0.126372298	-0.1766628	0.062574541	0.16758826	-0.027155674	0.029404062	-0.129284385	0.071774812	0.754772844	0.346942828	0.53715092	0.197173314	0.085029006
SETDB2	blue	-0.188762216	-0.233955365	-0.383950509	-0.139053059	-0.268541651	0.156301144	0.032717502	0.07345984	0.50788871	0.452248821	0.021474972	-0.020431653	-0.013939451	0.479138988	0.136767375	0.166990543	-0.181005807	-0.212582875
FAM124A	blue	0.059102082	-0.479174993	-0.418253424	-0.241350803	-0.162720635	-0.185374263	-0.266635439	0.122933963	0.045523834	-0.025944383	0.153318243	-0.049737761	0.011434767	0.611009164	0.185267616	0.452940019	0.242383378	-0.135783459
DHRS12	blue	-0.190162453	0.018173977	0.094712292	-0.155190384	0.15143769	-0.100257418	-0.130359788	-0.094066551	-0.439419319	-0.224466584	0.180823548	0.022822544	-0.122039311	-0.347329277	0.001097801	0.05711823	0.215100747	0.411001116
NEK3	blue	-0.202128114	-0.395511592	-0.393290031	-0.403518305	-0.228662946	-0.001140096	-0.259835077	0.065936017	0.211554863	0.088181866	0.172391489	-0.119748709	0.154958403	0.558023584	0.159563548	0.353526246	0.076000275	-0.098891917
THSD1	blue	-0.132805217	-0.261877044	-0.427588435	-0.141721339	-0.035552688	0.149438526	0.052853661	0.191370114	0.280749284	0.01404349	-0.143784474	-0.178139871	0.076233192	0.704779034	0.367133332	0.36619585	0.106806682	0.05340212
VPS36	blue	-0.105690387	-0.342732095	-0.425757746	0.083992249	-0.17587552	-0.004911698	0.052435671	0.071865343	0.127614592	0.086402548	0.154217877	0.244703746	0.218668109	0.388255064	0.130650641	0.261897357	0.012748292	-0.139120187
PCDH17	blue	-0.125972081	-0.33794191	-0.487549804	-0.134885293	0.116727594	0.068067872	0.028906059	0.111176029	0.110441662	0.058493929	-0.016378127	-0.068269594	0.124220467	0.537615204	0.489343288	0.51712927	0.354460765	0.178341728
TDRD3	blue	0.244355211	0.017558275	0.269659222	-0.003246363	-0.21339891	-0.268882126	-0.253830789	-0.097580805	-0.155816095	-0.017928216	0.220069526	0.172315063	-0.021932041	-0.293703255	-0.439551998	-0.287644737	-0.202594924	-0.286373035
DACH1	blue	-0.365794589	-0.68991038	-0.687312321	-0.098299723	-0.251424433	-0.199735417	-0.119044314	0.0816945	-0.016102709	-0.054687236	0.331566232	0.28550037	0.132069806	0.726404981	0.308262479	0.628849111	0.246418062	0.037330965
BORA	blue	0.129506498	0.374813796	0.338211652	0.309879916	0.406510053	0.041052234	0.254630331	-0.064571651	-0.242307222	-0.141521069	-0.219107348	0.051599656	-0.269692771	-0.501307384	-0.008288458	-0.252842161	0.130513915	0.293023757
TBC1D4	blue	-0.171661204	-0.648326421	-0.736823679	-0.293581837	-0.14315741	-0.052637698	-0.171316596	0.159298342	0.219951477	0.132296909	0.209995214	0.013968116	0.053103155	0.8275486	0.38906626	0.638142373	0.319081552	-0.117248338
KCTD12	blue	-0.245992963	-0.576645129	-0.728057169	-0.213082595	-0.318918721	0.076152182	-0.052109425	0.140680358	0.419437806	0.301313793	0.1266396	0.011685401	0.241678793	0.923531655	0.336588197	0.531628722	0.042292897	-0.22613444
EDNRB	blue	0.068959223	-0.415668265	-0.532771955	-0.040089799	-0.306159525	0.013992768	0.015203323	0.075133136	0.407244425	0.301868812	-0.0495593	-0.040729181	0.090874537	0.770832208	0.235526353	0.378581857	-0.025699946	-0.295450651
GPR180	blue	-0.030845574	-0.075050937	-0.354738854	0.280971332	0.114195752	0.213301335	0.400962549	0.062727509	0.254230268	0.306037265	-0.239153813	0.031603253	0.052282481	0.343247527	0.34276552	0.183151114	0.088816044	0.025966175
DZIP1	blue	-0.279073045	-0.61082823	-0.607936943	-0.350633202	-0.143407064	-0.140740044	-0.268573259	-0.061560253	-0.065290911	0.006379957	0.284852076	-0.027071946	0.179762547	0.631040331	0.351119858	0.660363581	0.377091332	0.085184077
RAP2A	blue	-0.112565453	-0.313498393	-0.546275221	0.323697225	-0.173394245	0.109824557	0.365936605	0.101135282	0.419985046	0.281632592	-0.178842136	0.170544454	0.170353574	0.747759042	0.346609334	0.31302644	-0.074871024	-0.121475715
FARP1	blue	-0.33313294	-0.744827826	-0.75904285	-0.40269178	-0.348247355	-0.126012825	-0.287193244	0.093741591	0.17452462	0.237981205	0.349695319	0.05248305	0.124242571	0.863045776	0.316882508	0.676041741	0.205907619	-0.109430259
SLC15A1	blue	-0.068621979	0.123425998	0.305281955	0.011257122	-0.160867308	-0.133477723	-0.129996382	-0.010385873	-0.16308992	-0.129948171	0.123449603	0.109160362	0.102950676	-0.282665641	-0.320940369	-0.27340662	-0.232512992	-0.034818634
GPR183	blue	-0.244942373	-0.643005988	-0.557175864	-0.190654238	-0.307209009	-0.28587939	-0.247913484	0.10091394	0.028004201	-0.000266072	0.353252536	0.198074991	0.042246082	0.635314794	0.217623452	0.544754328	0.18158902	-0.000544392
NALCN	blue	-0.192299952	-0.197628993	-0.206577106	-0.17647577	-0.224603069	0.042805783	-0.088186109	0.073210901	0.280228385	0.054400822	-0.038099867	-0.16305381	0.212209448	0.496395507	0.134405416	0.215415575	-0.099252924	-0.078301549
ITGBL1	blue	-0.096866815	-0.167347205	-0.153605217	-0.189373642	-0.217066663	0.009564368	-0.148145433	0.166469711	0.284920041	0.02711775	-0.10504224	-0.263864495	0.20062009	0.53564515	0.082310211	0.179153729	-0.093900969	-0.161548663
C13orf27	blue	0.06661094	0.515683047	0.233581934	0.310682058	0.500249113	0.40314106	0.517525425	-0.021150904	-0.061977286	-0.043577469	-0.322267594	-0.012156004	-0.087249579	-0.488222573	0.137888691	-0.300995332	0.015760361	0.272038923
BIVM	blue	-0.197881031	-0.20977196	-0.249717625	-0.185091117	-0.138614966	0.023086902	-0.065808669	4.48E-05	0.031108599	0.119246657	0.042548621	-0.080580307	0.041424161	0.343690708	0.143777487	0.249263123	0.044269235	0.041470461
EFNB2	blue	-0.121969778	-0.509182936	-0.493192665	-0.371520954	-0.238105705	-0.099218923	-0.260344475	0.07381873	0.223100498	0.04604955	0.034464782	-0.245842425	0.105774295	0.854035707	0.335123369	0.574344655	0.179502989	-0.03821839
COL4A1	blue	-0.237371512	-0.548430395	-0.669380276	-0.209498117	-0.140489739	-0.001090204	-0.037292847	0.082820619	0.238990104	0.165274424	0.025601159	-0.089066585	0.175519723	0.870047278	0.501578929	0.661752543	0.263549477	0.021317485
COL4A2	blue	-0.317073627	-0.663544654	-0.785473876	-0.373862036	-0.109932967	-0.009051242	-0.149892601	0.095726845	0.176494459	0.157307117	0.171941592	-0.0981864	0.172229568	0.876095777	0.548074704	0.784019307	0.387938026	0.04342901
NCRNA00346	blue	-0.160068994	-0.279402229	-0.312978677	-0.284598457	-0.245066554	0.026657288	-0.156017716	0.04153546	0.345807832	0.387838939	-0.069773016	-0.269920636	0.125684176	0.641510268	0.185272332	0.291396438	-0.010994779	-0.147527259
MCF2L	blue	0.378946406	-0.322950371	-0.170565384	-0.135338444	-0.322746215	-0.230784884	-0.298552127	0.024459394	0.158166411	0.048465158	0.081365603	-0.090339753	-0.000976114	0.475079753	-0.116125619	0.157360841	-0.030112187	-0.419741641
PCID2	blue	0.263173437	0.294280456	0.471004834	-0.184146558	-0.099454107	-0.019346517	-0.25294057	-0.061023252	-0.052711707	-0.028715373	0.081613718	-0.141318425	-0.047389762	-0.456208083	-0.477894823	-0.473169095	-0.272930058	-0.229494086
GRTP1	blue	0.202823886	0.274612281	0.446753691	0.177069627	0.042803182	-0.151427721	-0.030258696	-0.134562873	-0.294586989	-0.132487596	0.021615849	0.128233372	-0.095025223	-0.524158047	-0.335749466	-0.360807698	-0.127380578	0.010837108
ADPRHL1	blue	0.083095649	0.333432561	0.53098912	0.146705579	0.023724194	-0.154871141	-0.056305862	-0.157406876	-0.380453845	-0.288108465	0.0095322	0.06201135	-0.023818392	-0.609199947	-0.351055265	-0.383182779	-0.172533467	0.152864709
GAS6	blue	-0.286010683	-0.457829108	-0.582675992	-0.240166402	-0.317945726	0.089699849	-0.053676063	0.087649312	0.44875364	0.194592521	-0.008466039	-0.113145341	0.203424663	0.919730491	0.332397177	0.466964707	-0.027015533	-0.138704293
RASA3	blue	-0.230084872	-0.441724386	-0.55471474	-0.209955748	-0.347273079	0.076898992	-0.053456714	0.179618231	0.503487891	0.240668507	-0.010761857	-0.11017701	0.18069481	0.889487284	0.280409002	0.416014173	-0.053375928	-0.197651234
CCNB1IP1	blue	-0.003255346	-0.048214388	-0.349632301	-0.183947781	0.229769107	0.342475848	0.177678228	0.194789972	0.178181194	0.071468933	-0.223171078	-0.306093527	0.163365999	0.385715171	0.444176149	0.291083354	0.216126486	0.070892616
TMEM55B	blue	0.115093248	0.53171346	0.570652276	0.258186568	0.141435899	0.078085657	0.165043471	-0.061416349	-0.162729819	-0.089034129	-0.120884749	0.084580612	-0.124190793	-0.696601107	-0.361111683	-0.591216062	-0.275004585	0.069815516
RNASE1	blue	-0.125939294	0.199191912	-0.134319201	-0.1533992	-0.022173688	0.580432496	0.256853098	0.242277428	0.820383274	0.397437582	-0.4487692	-0.447294931	0.207083565	0.529591413	0.222253427	-0.083107433	-0.307335196	-0.253466632
METTL17	blue	-0.14706768	-0.008614809	0.037588345	-0.099437262	-0.014381838	0.01340948	-0.095779718	-0.012167216	-0.22794714	-0.1404774	0.339451086	0.22782046	-0.018050446	-0.316927436	-0.180674719	-0.138037039	-0.076780288	0.063527135
ARHGEF40	blue	-0.283892584	-0.478925492	-0.520130272	-0.209333416	-0.241757595	-0.043500983	-0.122748818	0.047744639	0.241986964	0.057096466	0.061357656	-0.077752516	0.140277463	0.776108505	0.294869916	0.480570444	0.127552964	-0.00407449
METTL3	blue	0.103434145	0.259732106	0.229077237	-0.356543098	0.143302796	0.242558877	-0.161296284	0.045153783	-0.034282943	-0.033893019	0.06930368	-0.260824216	0.00870061	-0.366466911	-0.165854031	-0.25843916	-0.078422326	-0.060203604
JUB	blue	-0.106381552	-0.232645426	-0.188809982	-0.116167981	-0.135373668	-0.100110399	-0.117136937	-0.031893589	-0.010318438	-0.049887055	-0.00069695	-0.130690743	-0.004513196	0.349193409	0.174127651	0.31207773	0.077594584	0.11332664
THTPA	blue	0.088495771	0.410961822	0.528647934	0.027140043	0.121992411	-0.006569173	-0.067809714	-0.11933706	-0.260363921	-0.278393902	-0.07602838	-0.112833632	-0.045030578	-0.560109384	-0.295299486	-0.39594123	-0.116034265	0.187355887
FAM158A	blue	0.227181627	0.573915912	0.483919932	0.174279491	0.36105995	0.246278251	0.239055903	-0.032423566	-0.154100581	-0.167872813	-0.281942386	-0.131786344	0.003379481	-0.580144271	-0.133433761	-0.450740457	-0.096833512	0.091493617
CHMP4A	blue	0.25791015	0.407035055	0.43158601	-0.008267913	0.061696169	0.136897115	-0.02804201	0.02017465	-0.012501225	0.00903593	-0.089789553	-0.126684886	-0.058017711	-0.494917065	-0.343739042	-0.457823965	-0.219791177	-0.163546508
TGM1	blue	0.274572165	0.340327979	0.342102418	0.174863798	0.157578928	0.043464779	0.127936539	-0.16981394	-0.183624197	-0.004501914	-0.121937576	0.003101813	0.027168998	-0.497414953	-0.157690938	-0.312677112	-0.075824571	0.072375854
RABGGTA	blue	0.084695352	0.70456674	0.599737905	0.172210463	0.367735882	0.318740975	0.286635207	-0.047012387	-0.030256078	-0.082080291	-0.364955703	-0.186573302	-0.148128835	-0.666325974	-0.175701311	-0.574157279	-0.177955156	0.212919311
C14orf21	blue	0.184961112	-0.008379244	0.227074527	-0.047406534	0.017120442	-0.310624334	-0.220119971	-0.18733174	-0.342536015	-0.320245714	0.083427304	-0.043553658	-0.118588795	-0.223583019	-0.136315024	0.003162947	0.147668629	0.13673773
ADCY4	blue	-0.268379108	-0.66962194	-0.642433159	-0.276258431	-0.408478261	-0.148647069	-0.249275314	0.067915763	0.189895086	0.040260469	0.292178664	0.086863371	0.140700048	0.866238508	0.216802773	0.541729748	0.062617578	-0.134679594
NYNRIN	blue	-0.268531407	-0.794532996	-0.705594588	-0.291535085	-0.376049818	-0.29211845	-0.33057297	0.053306649	0.004464164	-0.041564051	0.390058901	0.143276031	0.152777302	0.830927925	0.273460793	0.707781726	0.249471417	-0.047327941
SDR39U1	blue	0.066314485	0.224184706	0.359118969	0.149710236	0.079603634	-0.117627606	-0.019025673	-0.08587206	-0.43117339	-0.213569361	0.185963268	0.264321097	-0.036256416	-0.639459242	-0.330564052	-0.336185346	-0.097268475	0.084429515
STXBP6	blue	-0.249156679	-0.450106321	-0.533004659	-0.301259341	-0.203631942	0.053615491	-0.128876266	0.123744537	0.279786535	0.069157002	0.033541023	-0.166382433	0.174447704	0.847112324	0.326886654	0.483476101	0.104372756	-0.082352234
AP4S1	blue	0.109252965	-0.160997546	0.259035949	0.071981602	-0.336944581	-0.556056065	-0.367590783	-0.140305928	-0.503538403	-0.300564556	0.470547559	0.399810153	-0.013203918	-0.392414983	-0.516671991	-0.15183699	-0.11507137	-0.105515512
AKAP6	blue	-0.109352043	-0.233064294	-0.261875609	-0.256745293	-0.287992286	0.035962585	-0.142104732	-0.120951277	0.298329425	0.331289832	0.097457718	-0.068484026	0.169668398	0.338123537	0.052739639	0.178660668	-0.106105381	-0.174423638
CFL2	blue	-0.051398418	-0.293265756	-0.463491003	0.283271222	-0.265899908	0.059505173	0.281181784	0.182366796	0.363770788	0.245204431	-0.038223881	0.257661961	0.222844422	0.568730971	0.147716962	0.176545812	-0.174875382	-0.292138237
CLEC14A	blue	0.014444581	-0.120762201	-0.283054153	-0.131646968	-0.07874744	0.217106782	0.066749415	0.159848061	0.497213146	0.261678586	-0.294858453	-0.337608055	0.155209952	0.701193974	0.294323819	0.220572162	-0.027481929	-0.144067131
CTAGE5	blue	0.031999801	0.17686282	0.280122611	-0.216253177	-0.156473587	-0.01114779	-0.195930696	-0.090185957	0.083702765	0.23044575	0.030516614	-0.169478785	-0.054284503	-0.264040384	-0.252402435	-0.256016111	-0.231572658	-0.093639192
LRR1	blue	0.172654595	0.613337277	0.413607534	0.400060402	0.466624786	0.302776092	0.483988696	0.052859251	-0.016336426	-0.023856977	-0.433504403	-0.068801866	-0.178849124	-0.55325705	-0.007082013	-0.452281516	-0.068615952	0.191497601
ATP5S	blue	-0.064594136	0.039708923	0.056453922	0.129802932	0.01265225	-0.061466111	0.062024457	-0.119962867	-0.300475032	-0.111467354	0.157158942	0.238209691	-0.056750607	-0.334768117	-0.105377828	-0.07487731	-0.008839013	0.206993829
MAP4K5	blue	-0.136353671	-0.732855451	-0.730491668	-0.168550315	-0.320644286	-0.242244465	-0.187602926	0.032479544	0.063187754	0.157563567	0.300385482	0.161440442	0.143751434	0.783949175	0.309735326	0.662757311	0.243707972	-0.102971124
SAV1	blue	0.220357379	0.272013197	0.442542386	0.366836142	-0.129648705	-0.185783416	0.033648613	-0.202962309	-0.150988584	-0.074887252	-0.051131496	0.215867003	-0.201725246	-0.448284304	-0.416467204	-0.441833758	-0.299359605	-0.064699891
GNG2	blue	-0.178922469	-0.207216452	-0.431252623	0.036741616	-0.215163261	0.22157402	0.222408934	0.205970765	0.608561147	0.268270931	-0.18850206	-0.053393966	0.181861826	0.709982049	0.276725364	0.214660221	-0.164637758	-0.216484171
NID2	blue	-0.287678739	-0.545145016	-0.657017158	-0.271363291	-0.244359147	0.030760861	-0.089129321	0.087838107	0.341361519	0.271944445	0.072132631	-0.087693036	0.174594887	0.901969527	0.413299026	0.592078217	0.130490617	-0.038169127
PTGER2	blue	0.0720257	-0.113234244	-0.161473385	-0.023167925	-0.290067197	0.065947389	0.006590582	0.08911143	0.47760826	0.165413021	-0.180274361	-0.162735602	0.090788472	0.561288431	0.003480562	0.037372125	-0.24727704	-0.406129864
FERMT2	blue	-0.166833165	-0.173740513	-0.51453674	0.081830556	-0.025323076	0.309307075	0.373765958	0.059527103	0.497789424	0.347181837	-0.281240071	-0.094585912	0.198574709	0.66797698	0.47906501	0.323669288	-0.002073446	-0.00392772
BMP4	blue	-0.256468745	-0.240677415	-0.318909496	-0.153445414	-0.274829081	0.116151333	-0.032262923	0.222524954	0.365610461	0.080871542	-0.071751504	-0.145602692	0.213746476	0.688912866	0.158632882	0.228376591	-0.144603003	-0.163261169
SAMD4A	blue	-0.136866745	-0.585895044	-0.521820159	-0.284745867	-0.278534097	-0.227480138	-0.278804502	-0.10354663	-0.021785965	-0.0023606	0.247460967	-0.026934428	0.078130698	0.612047345	0.248765554	0.604723579	0.229437117	-0.014298895
KTN1	blue	0.13422293	0.09997172	-0.188934758	-0.130893261	0.227032233	0.356143617	0.232982885	-0.02893073	0.452808148	0.370424417	-0.493690772	-0.498391537	0.117407371	0.40179815	0.466296364	0.215759445	0.154271234	0.008748221
PELI2	blue	0.051590988	-0.24366973	-0.255663582	0.196656194	-0.195056797	-0.127889798	0.094635836	0.111244715	0.221853581	0.041788232	-0.165065946	0.03746	0.142329427	0.536013833	0.164249221	0.233697049	-0.013814766	-0.140969771
C14orf37	blue	0.388880116	0.26276732	0.326412141	0.03650653	0.027938607	-0.008642805	-0.050621234	-0.032472011	0.003019611	0.043182147	-0.097148394	-0.11903339	-0.035540953	-0.329531376	-0.254042963	-0.316748783	-0.132633058	-0.212223434
TIMM9	blue	0.109287979	0.268535665	0.126129565	-0.046002615	0.22262126	0.260133713	0.123730302	0.09626618	-0.02731727	0.004927828	-0.096501201	-0.115492261	0.007302544	-0.318220351	-0.009725193	-0.148945926	0.028021712	8.08E-05
DACT1	blue	-0.182020882	-0.243408776	-0.223156819	-0.028357509	-0.213190522	-0.084515923	-0.040011724	0.108253779	0.151623306	0.182453191	-0.051179093	-0.070550034	0.134031348	0.465155416	0.134413505	0.225641621	-0.067065525	-0.021726225
MNAT1	blue	0.131807037	0.558878778	0.6491543	-0.038521877	0.083719664	0.137552694	-0.034559425	0.054091419	-0.073566429	-0.177529398	-0.188524819	-0.239468452	0.031227808	-0.569434598	-0.36294617	-0.524797854	-0.286227035	0.009273575
HSPA2	blue	0.146817835	-0.06191683	-0.333705418	-0.100769267	0.009566646	0.31736355	0.169229004	0.105911362	0.501144395	0.311459802	-0.340178806	-0.363221152	0.065525712	0.611454344	0.338058539	0.221245888	-0.004662207	-0.175846948
SPTB	blue	-0.315961978	-0.792226254	-0.622398506	-0.317773609	-0.420007098	-0.37563325	-0.406113458	0.140425959	-0.082479391	-0.096209929	0.46743662	0.162548224	0.147409938	0.744970141	0.177715016	0.655393659	0.225920074	-0.064453298
MAX	blue	0.264511199	-0.046369287	-0.011641909	-0.171274279	-0.08936088	-0.003272718	-0.173481884	0.073019805	0.229194803	0.014134521	-0.130552228	-0.331999491	0.054733648	0.302911586	0.002487728	0.07647752	-0.026671566	-0.256723443
MPP5	blue	0.178311308	0.459995792	0.51573486	0.114781738	0.139261188	0.074084693	0.072901052	-0.215274628	-0.038205388	-0.137916247	-0.226026848	-0.151324333	-0.101146203	-0.468783815	-0.209967767	-0.39658604	-0.175749416	0.113209976
ARG2	blue	0.17440078	0.211979079	0.153992879	0.10887674	0.447863624	0.054735621	0.111014351	-0.021045958	-0.221316371	-0.279246348	-0.100804295	-0.015669636	-0.247074954	-0.316991711	0.091923424	-0.063006136	0.321094736	0.240512572
EXD2	blue	-0.060679327	-0.046650774	-0.126390867	-0.199951128	0.129410342	0.078716899	-0.0195207	0.034898095	0.009972265	-0.135883616	-0.21361054	-0.355685626	0.145565625	0.262859248	0.37151929	0.338937678	0.238850765	0.206123162
SIPA1L1	blue	0.375367196	0.120007445	0.380764753	-0.094925745	-0.105078848	-0.237822234	-0.321065435	-0.025487789	-0.111860311	-0.066357504	0.19293506	0.053371785	-0.243693619	-0.423525124	-0.482497978	-0.35752279	-0.101611761	-0.269780462
DCAF4	blue	0.01456726	0.278371396	0.216248608	0.045091506	0.370356729	0.090414406	0.105431423	0.027042988	-0.219408308	-0.088465478	-0.128230003	-0.099576374	-0.164485365	-0.4052054	0.058295511	-0.107667005	0.214553111	0.257770245
PAPLN	blue	-0.208679839	-0.303499794	-0.234885104	-0.049673367	-0.42794375	-0.140879121	-0.106226971	-0.064793323	0.318364867	0.360768553	0.208146514	0.188803592	0.0344157	0.295684685	-0.086827154	0.078990345	-0.220194736	-0.262691838
DNAL1	blue	-0.060688903	-0.303480921	-0.281468248	-0.093735567	-0.192674361	-0.105277165	-0.097827485	0.004735268	0.081993109	0.086639198	0.035691594	-0.053042641	0.135558139	0.418675167	0.161283582	0.326292045	0.100542019	0.000132976
PNMA1	blue	-0.228775398	-0.474598148	-0.623570104	-0.224205735	-0.282625728	0.096586478	-0.047725131	0.022409648	0.295627754	0.306323905	0.143805012	0.023287758	0.203177835	0.719506827	0.282963007	0.461902653	0.030482853	-0.16714693
FAM161B	blue	-0.017609194	0.304100789	0.42744947	0.138967531	0.045858508	-0.075092981	-0.000799039	-0.0435331	-0.151007611	-0.2674452	-0.089555444	-0.022947401	-0.077709053	-0.369272025	-0.227148395	-0.314565355	-0.170139202	0.100238086
COQ6	blue	-0.115633919	0.507564987	0.503050125	0.048326629	0.297993976	0.169152065	0.107213303	-0.076740473	-0.314304886	-0.256721229	-0.09299536	-0.079959121	-0.081549415	-0.690460506	-0.162021725	-0.377866648	-0.063194374	0.354534778
LIN52	blue	0.108889672	0.449550207	0.5969287	0.185825072	0.150584151	-0.07491684	0.030237262	-0.051463975	-0.287795287	-0.202351437	-0.154078517	-0.049452142	-0.030127079	-0.592529726	-0.291888523	-0.435674409	-0.14728067	0.183559945
LTBP2	blue	-0.277635151	-0.557329774	-0.597576945	-0.273973266	-0.390620677	-0.036521131	-0.153310372	0.087696409	0.391574127	0.263744925	0.10307854	-0.059279033	0.182627256	0.913149433	0.289813106	0.520692618	0.002403737	-0.164728973
ACYP1	blue	0.238579676	0.236423602	0.50139948	0.041877188	-0.095662624	-0.203530499	-0.20785908	-0.04996643	-0.281514186	-0.187862982	0.190887761	0.133393754	-0.17915813	-0.573896611	-0.549997017	-0.470607852	-0.243485206	-0.165390509
FAM164C	blue	0.181939592	0.536334561	0.745898278	0.280571738	0.038723571	-0.094229385	0.032274771	-0.092241091	-0.223802059	-0.237997448	-0.085627625	0.098931193	-0.163308313	-0.752031488	-0.530354749	-0.669067172	-0.333418156	0.001425591
FOS	blue	-0.104269947	-0.212434288	-0.268563692	-0.061933549	-0.244265575	0.05391961	-0.028123327	0.323451229	0.300094206	0.411557053	0.122248456	0.081237791	-0.007041749	0.284440845	-0.014760059	0.055198641	-0.183029642	-0.291244016
JDP2	blue	-0.030601723	0.003288395	-0.197265526	-0.086059452	-0.20203721	0.309257625	0.154081785	0.053303469	0.652744991	0.436702923	-0.325213085	-0.298799264	0.202054169	0.557345827	0.176314533	0.05913236	-0.277794214	-0.30480825
FLVCR2	blue	0.293522946	0.535869304	0.606975678	0.100104114	0.303547738	0.039030744	0.04135752	-0.116080751	-0.178884663	-0.153638756	-0.256254607	-0.183133426	-0.406451659	-0.617635558	-0.230303009	-0.459072425	-0.016041751	0.184210759
TGFB3	blue	-0.0635335	-0.300916969	-0.392707528	-0.223435103	-0.108811734	0.050079033	-0.06026237	0.001998735	0.205058204	0.104974487	-0.059779884	-0.226038741	0.174346457	0.64199612	0.287345367	0.386599541	0.114460515	-0.084001976
VASH1	blue	-0.239546343	-0.700263107	-0.64047213	-0.290336209	-0.343887002	-0.220718761	-0.277343662	0.073345623	0.14887516	0.005247767	0.235604151	0.009170799	0.094371924	0.897005527	0.292330967	0.649228501	0.210944838	-0.106608573
GSTZ1	blue	-0.074389352	0.666655041	0.533211126	0.163673404	0.324371928	0.353265812	0.320206037	-0.031892197	-0.068510867	-0.143459982	-0.372894188	-0.220357322	0.021922292	-0.608691019	-0.07816071	-0.458363289	-0.198104352	0.325642467
VIPAR	blue	-0.023001202	0.428201844	0.528103264	-0.181265001	0.041091585	0.106850714	-0.137219029	-0.104629248	-0.086045805	-0.072547862	-0.064577414	-0.250025315	-0.012639116	-0.501819954	-0.308731434	-0.408902894	-0.220402511	0.019436544
SPTLC2	blue	-0.106364381	-0.492487665	-0.593656712	-0.237391663	-0.150741584	-0.003364451	-0.073734244	0.131117219	0.364791409	0.216188149	-0.078685057	-0.216280978	0.091351993	0.917628972	0.448981729	0.598918872	0.225712536	-0.075549684
ADCK1	blue	-0.235044673	-0.016408397	0.021932675	-0.043095536	0.195309456	-0.087617349	-0.035382774	-0.063434809	-0.400382172	-0.322129141	0.096115433	0.006822729	0.094657176	-0.219563606	0.163778758	0.182862344	0.28749153	0.478525182
SMEK1	blue	0.235626462	0.273371007	0.398172611	-0.104192997	-0.111261333	0.031167515	-0.181115957	0.067221551	0.058847842	0.126363099	0.052104033	-0.069542312	-0.012726788	-0.377018896	-0.45037561	-0.447411171	-0.300338569	-0.395628609
CATSPERB	blue	-0.105258412	-0.031559244	0.178687807	0.155005496	-0.157431213	-0.27268859	-0.068124486	-0.01247923	-0.312982067	-0.226045142	0.286768792	0.382474884	-0.036347974	-0.319236411	-0.280449288	-0.152873229	-0.139580597	0.102606307
FBLN5	blue	-0.068647595	-0.26110625	-0.289519871	-0.230455097	-0.379125452	0.045271562	-0.131144963	0.076176395	0.556109166	0.377723101	-0.100257158	-0.246097213	0.199900237	0.709978624	0.097160868	0.221513762	-0.192203788	-0.363930959
ATXN3	blue	-0.114389337	-0.614321892	-0.425997525	-0.36442739	-0.398688722	-0.29813028	-0.48798858	0.054506453	0.026270767	0.051887136	0.378524667	0.00954606	0.093691782	0.603815219	0.00782245	0.454492974	0.129266462	-0.25098658
ITPK1	blue	0.0066477	0.371131343	0.555737668	0.207598666	0.011118887	-0.127315022	0.014388921	-0.089095343	-0.184608952	-0.181439385	-0.100862028	0.024916224	-0.041151285	-0.482719067	-0.342481636	-0.420823598	-0.213486682	0.137188159
OTUB2	blue	-0.15679354	0.159190735	0.169902659	0.108131776	0.246893197	-0.048551196	0.127334394	-0.061303613	-0.240233917	-0.217142417	-0.095371481	0.015950563	-0.072873297	-0.269259546	0.131753714	0.000762418	0.165280209	0.458897975
C14orf49	blue	0.231609112	-0.523667722	-0.376659981	-0.241375796	-0.405332534	-0.268431494	-0.346507953	-0.029622768	0.096045769	0.207167014	0.251975838	0.007173621	0.182921605	0.547115954	0.002108277	0.365264025	0.024104312	-0.399664796
SNHG10	blue	0.143598451	0.101549955	0.278616056	-0.025657472	-0.112923828	-0.137404054	-0.213723278	-0.063841725	-0.300358514	-0.21029305	0.37428841	0.281559889	-0.108131888	-0.538976392	-0.484117377	-0.378681518	-0.21866537	-0.179217426
TCL6	blue	0.173865287	0.225077944	0.380083789	0.091780721	0.061900354	-0.142934247	-0.057205849	0.001912011	-0.162319854	-0.081710363	-0.002766072	0.02569428	-0.265545599	-0.434376036	-0.299404964	-0.323309428	-0.05509652	-0.013279153
TCL1B	blue	0.340391745	0.417241448	0.36312495	0.212178738	0.26688255	0.112730304	0.186604603	-0.075398424	-0.112250727	-0.004555884	-0.252956049	-0.103850682	-0.088808327	-0.45313895	-0.126187649	-0.345254441	-0.050399399	0.016113633
WARS	blue	-0.135447455	-0.370290721	-0.509716604	-0.286739716	-0.131983935	0.127561146	-0.055589581	0.197622615	0.429332134	0.122491519	-0.106858839	-0.26938377	0.120291224	0.860734627	0.379438988	0.452736687	0.119756836	-0.098840328
DLK1	blue	-0.309560264	-0.539158881	-0.645813124	-0.260916486	-0.179561243	0.018327663	-0.091508901	0.109345938	0.255020624	0.034412928	0.048313465	-0.094561681	0.168574732	0.912868331	0.443260398	0.615967744	0.207544141	-0.007937327
MEG3	blue	-0.237122876	-0.816999349	-0.683927466	-0.308502188	-0.507555121	-0.307493878	-0.402715006	0.018990374	-0.005610823	0.039183239	0.620318818	0.3379447	0.116003768	0.69805136	0.030405297	0.520253463	0.085428923	-0.27219175
DIO3	blue	0.16009868	0.038064974	-0.114417026	-0.018477555	-0.025339651	0.189542093	0.14731148	0.102172774	0.409526592	0.086184884	-0.384008623	-0.344709776	0.044098847	0.496143379	0.222940104	0.103626342	-0.098476663	-0.157713495
TRMT61A	blue	0.131089369	0.152717413	0.145576619	0.081633093	0.281394942	-0.032800101	0.067605899	-0.1037995	-0.273586711	-0.301006282	-0.092432103	-0.066209329	-0.018389019	-0.306165889	0.067113224	-0.005175193	0.222446929	0.220630991
KIF26A	blue	-0.091647657	-0.485524365	-0.459958953	-0.129028209	-0.173929611	-0.184773562	-0.144872977	0.135395109	0.087292567	-0.072353684	0.015469714	-0.080367558	0.029729471	0.751668359	0.325760689	0.536954772	0.213042941	0.035242757
AKT1	blue	-0.225676468	-0.12480805	-0.336169097	-0.258958891	0.10385397	0.29773623	0.062926461	0.201232903	0.228702139	0.207177876	-0.094263005	-0.274257813	0.049151356	0.426601569	0.371899031	0.304791855	0.154466122	0.093733338
GPR132	blue	0.146956659	-0.07156248	-0.137143189	-0.114732192	-0.308185748	0.126005408	-0.020574713	0.031342425	0.557781461	0.5817155	-0.093456189	-0.140841719	0.057332287	0.374180934	-0.086284866	-0.068544007	-0.29627779	-0.48067714
C14orf80	blue	0.100821506	0.105142478	0.311629002	0.052753889	-0.029486954	-0.249267695	-0.163249072	-0.101162401	-0.353439788	-0.102123995	0.167948254	0.100315673	-0.183222161	-0.482825229	-0.300715377	-0.209049059	-0.070300329	0.051238784
NDN	blue	-0.255701186	-0.287154845	-0.443808214	-0.197134909	-0.217327622	0.191590397	0.008029538	0.192688292	0.459451092	0.173381963	-0.084607427	-0.176725839	0.174764852	0.783004927	0.277629208	0.312128342	-0.076937473	-0.132235556
ATP10A	blue	-0.015268386	-0.26051983	-0.28226071	-0.176676682	-0.222318408	-0.010702661	-0.107606525	0.075486301	0.343092904	0.059876896	-0.07646323	-0.179311189	0.039663346	0.596259721	0.147552498	0.24641879	0.003308528	-0.186851628
GABRB3	blue	0.016849047	0.286050892	0.367006149	0.247038294	-0.028653407	-0.02798486	0.125422515	-0.060547109	-0.002931601	-0.044295062	-0.103253137	0.097050928	-0.10762989	-0.32578923	-0.247829419	-0.368605002	-0.281124178	-0.059642541
TJP1	blue	-0.392423273	-0.760818737	-0.782173347	-0.387770215	-0.298469883	-0.138964725	-0.268556494	0.09034118	0.12993334	0.117620615	0.369736723	0.098651981	0.068580495	0.838103649	0.367813705	0.715623985	0.272895585	-0.044093688
C15orf29	blue	-0.191705305	0.122038565	0.099804697	0.323716108	0.046924776	-0.007179268	0.228080185	0.011926883	-0.123973132	0.02682611	0.094457636	0.378394355	-0.078474683	-0.333606069	-0.104595254	-0.223502263	-0.117189046	0.145233274
SPRED1	blue	-0.225460937	-0.507301273	-0.685330539	0.058925524	-0.237317922	0.052762619	0.132993302	0.126622877	0.360521842	0.17372121	0.012887388	0.123105223	0.240644496	0.877482634	0.380886913	0.490285857	0.049952335	-0.118663803
RASGRP1	blue	0.214407615	0.23451133	0.490440443	0.204055809	-0.181034538	-0.232857274	-0.075363453	-0.091626014	-0.110060708	-0.112467828	-0.019762423	0.095236245	-0.096959759	-0.392614018	-0.424554804	-0.391846477	-0.330799784	-0.140749964
THBS1	blue	-0.092842319	-0.441552627	-0.580654717	-0.211635087	-0.297476913	0.078651226	-0.042877337	0.065676445	0.449011889	0.360099358	0.060013216	-0.061954389	0.168708424	0.758819375	0.270605551	0.420193324	-0.002577704	-0.276322021
EIF2AK4	blue	-0.379006603	-0.433206931	-0.625234108	-0.467683276	-0.045980205	0.186749257	-0.09373724	0.063794406	0.213118661	0.372903468	0.114479163	-0.20236849	0.294460923	0.626204051	0.500094217	0.609670065	0.272026268	0.095628278
PAK6	blue	0.045591352	-0.044991699	-0.025582396	-0.116799946	0.316534123	-0.086301558	-0.091412861	-0.138242886	-0.443129209	-0.341641389	0.086783926	-0.057314536	-0.144862588	-0.236832795	0.241207297	0.285226166	0.44724686	0.394753368
C15orf56	blue	0.229332972	0.383319765	0.448740905	0.099541915	0.265031656	-0.022258569	0.016853908	-0.104582997	-0.373640041	-0.292603315	-0.099627375	-0.095487295	-0.184489828	-0.62212001	-0.14154922	-0.257509791	0.039692902	0.224489165
C15orf52	blue	-0.238898475	-0.278226552	-0.231655014	-0.156402413	-0.455835919	-0.050064224	-0.161214742	-0.0338887	0.299388083	0.355441842	0.206549268	0.096927478	0.142374854	0.341009497	-0.10535038	0.072844399	-0.284167811	-0.272949363
C15orf23	blue	0.136139167	0.542391166	0.54867709	0.034523738	0.34907709	0.178006757	0.086689295	-0.029023499	-0.034949032	-0.18054612	-0.260261573	-0.241480927	-0.179522442	-0.538436686	-0.158055873	-0.415647518	-0.024555977	0.129036672
C15orf57	blue	-0.169631079	0.160109132	0.040482135	-0.139052472	0.350370586	0.185075047	0.077142893	0.068277804	-0.253054777	-0.126148651	0.042715968	-0.036664016	-0.236444782	-0.348226485	0.155772003	0.029662426	0.218466274	0.329075903
FAM82A2	blue	0.294254309	0.559188089	0.67451809	0.077984087	0.01906967	0.039360608	-0.014519882	-0.051505012	-0.029237259	-0.007599336	-0.224934748	-0.165183095	-0.135268453	-0.602434887	-0.43989053	-0.602281915	-0.328192326	-0.071724742
DNAJC17	blue	-0.046818756	0.260055777	0.324500785	0.028972526	0.117229176	0.024912058	-0.020086895	0.0294646	-0.309471804	-0.305363458	0.05347921	-0.002991151	0.032382098	-0.470992838	-0.197728495	-0.258631199	-0.06016717	0.176934145
RHOV	blue	0.101754484	0.3639454	0.438659224	0.040103914	0.244236942	-0.026014264	0.003988167	-0.241772717	-0.244809217	-0.217587246	-0.113937273	-0.108862196	-0.238714622	-0.542278411	-0.089908835	-0.237834312	0.041491899	0.283833596
DLL4	blue	-0.163857073	-0.390224043	-0.475669634	-0.236055518	-0.161433456	0.034377804	-0.066223843	0.073172574	0.317054477	0.066487458	-0.088420426	-0.225289343	0.138796321	0.828567732	0.388124365	0.491815361	0.125063576	-0.017357323
LTK	blue	-0.173474929	-0.523701193	-0.473347231	-0.225934255	-0.336287573	-0.146779566	-0.205579202	-0.003878371	0.125684814	-0.061691864	0.223289117	0.056178201	0.06873988	0.670946084	0.168088383	0.436697683	0.050211933	-0.06018482
TYRO3	blue	-0.223378525	-0.279793168	-0.150204903	-0.190180246	-0.198495436	-0.179819391	-0.218799847	-0.008692172	0.102054654	-0.142506604	0.004207316	-0.168627819	-0.067029076	0.49814969	0.103157641	0.289183689	0.079180179	0.014179169
JMJD7	blue	0.116516545	0.253892773	0.277070444	0.277380752	0.124655733	-0.039760272	0.142040833	-0.036247413	-0.180337083	-0.144173415	-0.035956521	0.140466573	-0.093334254	-0.45699946	-0.151239936	-0.281732862	-0.090067828	0.131585439
LRRC57	blue	0.167338276	0.445329427	0.59938389	0.292037862	0.040469586	-0.119357303	0.083138271	-0.14955501	-0.196609149	-0.084784376	-0.196037523	0.0046042	-0.169129766	-0.568493488	-0.350274917	-0.477973665	-0.219031417	0.015260651
STARD9	blue	-0.233814041	-0.826960319	-0.649769336	-0.343787159	-0.496382676	-0.368670063	-0.451789193	0.031148936	0.023791354	-0.016811611	0.494319319	0.187640914	0.109506853	0.815206514	0.118418623	0.626096002	0.15794068	-0.19503737
MAP1A	blue	-0.178593798	-0.509985232	-0.484669486	-0.262586869	-0.45254872	-0.106388424	-0.220453819	0.010389491	0.406777144	0.293238061	0.134841831	-0.030840811	0.082692328	0.781322264	0.151383144	0.413906481	-0.047296907	-0.266358625
PPIP5K1	blue	-0.143994392	-0.0696203	0.130411247	-0.05072184	0.055928768	-0.291930762	-0.206956561	-0.198132885	-0.479741055	-0.281244263	0.358271832	0.237656571	-0.322058841	-0.434444126	-0.122179366	0.011871513	0.174272518	0.306141482
ELL3	blue	0.153469806	0.336888417	0.336241014	0.425292781	0.093399077	-0.007589558	0.24764706	-0.03301649	-0.141123041	-0.167361894	-0.19586699	0.158820828	-0.044982536	-0.38534406	-0.182578997	-0.36115923	-0.190090919	0.031366493
CASC4	blue	-0.230635306	-0.492307911	-0.778070967	-0.158068513	-0.032157434	0.188285568	0.119050609	0.114075302	0.347414843	0.335474652	-0.042391187	-0.104933691	0.122827542	0.855791664	0.613464497	0.668885735	0.272680058	0.033856759
B2M	blue	-0.129230565	-0.060339396	-0.492396346	-0.104799451	-0.034132517	0.55010168	0.333672965	0.23321789	0.808275486	0.667218233	-0.292744967	-0.245176342	0.168432633	0.636066181	0.397114676	0.168212787	-0.143931885	-0.233576801
SHF	blue	-0.134125188	0.245117527	0.25427446	0.19387934	0.138307866	0.022393698	0.188655467	-0.152589108	-0.139449507	-0.113401072	-0.124857431	0.06561445	0.030730434	-0.333738714	-0.031992624	-0.189558728	-0.054975464	0.224888763
GATM	blue	-0.254057325	-0.469139644	-0.62991229	-0.212872084	-0.223308862	0.112334972	-0.03195627	0.094963137	0.35243045	0.174946475	0.064592457	-0.048068392	0.159403517	0.840556138	0.355319482	0.480666281	0.059271243	-0.109712343
FGF7	blue	-0.053761389	-0.170409733	-0.247428249	0.020452806	-0.249157235	0.059564689	0.049235579	0.241098086	0.395400108	0.218289349	-0.122362547	-0.04340743	0.355613455	0.534514008	0.098763641	0.117595867	-0.164779734	-0.28140779
DTWD1	blue	-0.060513829	-0.152583749	-0.389537137	0.318820252	-0.037442825	0.125242097	0.378238208	0.113646526	0.205084298	0.103858068	-0.121408428	0.202176508	0.119616356	0.364348985	0.269539417	0.179711323	-0.036024315	0.001198099
TMOD2	blue	-0.034350587	-0.457630741	-0.499029116	-0.036820537	-0.227554673	-0.108763913	-0.020264919	0.020849756	0.301833569	0.182219183	-0.007939302	0.010851402	-0.075183622	0.723308451	0.298654408	0.456516793	0.121619839	-0.139473735
TMOD3	blue	-0.134175831	-0.532220774	-0.730297069	-0.270420117	-0.102969533	0.098974807	-0.036958366	0.104739424	0.336413081	0.382690503	0.015248751	-0.163762422	0.160566469	0.851256721	0.511379787	0.654029509	0.27899138	-0.112183008
MYO5A	blue	-0.174753292	-0.235959849	-0.245082777	-0.19251656	-0.397860032	0.023945013	-0.088798245	0.07282578	0.504650426	0.341986901	0.040492908	-0.082472298	-0.055517604	0.492578807	1.48E-05	0.098265315	-0.247759973	-0.322559087
TCF12	blue	0.015824367	-0.472014859	-0.502785511	0.09035749	-0.294138453	-0.146958612	0.021808409	-0.030883211	0.26497363	0.236206032	0.130711599	0.259926329	0.208628705	0.589298699	0.14540639	0.321192369	0.021403005	-0.25437158
CGNL1	blue	-0.10066796	-0.61856337	-0.509284034	-0.231056102	-0.421132911	-0.258151819	-0.306099837	0.107485066	0.168630293	0.097689726	0.19390664	0.011831365	0.084711755	0.834589894	0.144937792	0.509762882	0.076192543	-0.229523738
GCOM1	blue	-0.217101852	-0.394897169	-0.455396271	-0.291980668	-0.18703885	0.045360172	-0.14201724	0.263727101	0.306491662	0.064482661	-0.001865845	-0.181870973	0.09287982	0.798848307	0.277832589	0.404490706	0.085407772	-0.079127044
USP3	blue	0.361910523	0.079864851	0.226590685	-0.055869094	-0.091847366	-0.137649121	-0.193768635	-0.024762018	-0.085346407	0.075528417	0.144286249	0.023969287	-0.038374182	-0.305569712	-0.362896949	-0.276047715	-0.107061091	-0.259766774
OAZ2	blue	-0.271000054	-0.559247041	-0.500405936	-0.156044342	-0.396058153	-0.193317217	-0.187591772	0.012794096	0.051759377	0.036185246	0.333059621	0.262378991	0.140108731	0.546976519	0.100333421	0.405957576	0.046676493	-0.113569087
SPG21	blue	0.059194686	0.499974875	0.45961783	0.292351239	0.117516658	0.17012121	0.272930617	-0.083166372	-0.06359933	-0.112023006	-0.178894305	0.090179659	0.045574599	-0.547351552	-0.29097931	-0.514706146	-0.271015646	0.048378478
RASL12	blue	-0.370489157	-0.339709476	-0.537359491	-0.14681328	-0.091523194	0.162770258	0.095866311	0.071325269	0.296647659	0.072009284	-0.107810979	-0.122668967	0.114390923	0.799208244	0.469498325	0.475242799	0.107262185	0.140761198
PARP16	blue	0.149174462	0.154323032	0.088116537	0.240639312	0.436298098	0.000906375	0.211774547	0.013976616	-0.369628735	-0.285517621	-0.113724053	0.061602179	-0.091476645	-0.324508553	0.206113627	0.054113105	0.322153955	0.298152726
SMAD3	blue	-0.121481026	-0.538957855	-0.599361151	-0.203574205	-0.431094621	-0.039056718	-0.130940128	0.058730014	0.383023464	0.665694752	0.243063717	0.126401653	0.104615386	0.671164708	0.12689213	0.363061172	-0.096091702	-0.363851301
UACA	blue	-0.30367888	-0.678167837	-0.671968424	-0.248175273	-0.346827977	-0.147384423	-0.202487232	0.095126504	0.216797528	0.110096296	0.235680255	0.068022626	0.114839195	0.906490022	0.297865557	0.606675306	0.154914627	-0.113878438
LARP6	blue	0.039503667	-0.032331306	-0.191190027	-0.020990069	-0.145610545	0.208571294	0.125804866	0.132421162	0.424045237	0.172307532	-0.291220304	-0.25215291	0.159555616	0.560928598	0.159196936	0.082230008	-0.181322043	-0.171191585
NEO1	blue	0.17386063	0.192380122	0.359275262	0.0272098	-0.104842325	-0.142108406	-0.111458371	-0.082346843	-0.053904425	0.022658022	-0.039759964	-0.061701499	0.16786539	-0.288492769	-0.313606012	-0.268401601	-0.147227795	-0.191514602
LOXL1	blue	-0.349345967	-0.171140877	-0.367737472	-0.191206977	-0.186555326	0.251666896	0.064924495	0.110019771	0.366744956	0.452367181	-0.082106447	-0.179800873	0.231883563	0.570635081	0.228103	0.216302291	-0.137921715	-0.085594641
PML	blue	-0.105698224	-0.804634188	-0.655404095	-0.306347821	-0.460672765	-0.357000942	-0.427012327	0.066555414	0.105871354	0.090900419	0.446506946	0.189858538	0.070243898	0.807436168	0.098877199	0.581989419	0.173765993	-0.31842074
C15orf17	blue	-0.148095834	-0.262115092	-0.442138258	-0.188562551	-0.082780559	0.185664121	0.037694541	0.093081805	0.274614313	0.197115479	-0.020519666	-0.151238879	0.091371805	0.543521709	0.305286585	0.310465498	0.039485957	-0.059804097
PPCDC	blue	-0.241595084	0.097716985	0.174407367	0.048506758	0.071977821	-0.073304459	-0.005004916	-0.042815902	-0.412863116	-0.26240934	0.197606808	0.194752168	-0.076135407	-0.445892157	-0.131715861	-0.127207812	0.022391646	0.329669729
SNX33	blue	0.034929885	-0.54522947	-0.593723892	-0.315168239	-0.213466274	-0.073577042	-0.193886585	-0.026105679	0.177469781	0.363401176	0.12442282	-0.111829167	0.09217881	0.699454454	0.338174931	0.57645288	0.200469786	-0.137474929
CSPG4	blue	-0.272278235	-0.668616918	-0.619231031	-0.309584395	-0.318425598	-0.191017904	-0.267295861	0.01345417	0.129956396	0.022678057	0.222543879	-0.001192417	0.11861912	0.883220195	0.326790162	0.659261615	0.209232632	-0.02680245
FBXO22	blue	0.509929327	0.32606233	0.425454023	0.381334696	-0.034824795	-0.076493117	0.099389582	-0.124633187	-0.214422445	-0.051888244	0.088581192	0.333560225	-0.086794322	-0.651322811	-0.517275579	-0.577452891	-0.330611064	-0.189555541
PEAK1	blue	-0.302290152	-0.851441051	-0.7436252	-0.360509466	-0.434513005	-0.308232216	-0.39068689	0.060730201	0.043810438	0.032376538	0.487521105	0.200672195	0.105157516	0.842813774	0.216806198	0.698008355	0.228359918	-0.166196838
LINGO1	blue	-0.375510863	-0.534843428	-0.554806575	-0.196447915	-0.166999798	-0.127019664	-0.120024646	-0.031978658	0.016994712	0.00502234	0.178433312	0.085689168	0.0460632	0.669342996	0.371800496	0.571401926	0.238216693	0.170681679
SH2D7	blue	0.045599313	0.509888442	0.695752543	0.272747554	0.086144608	-0.104935178	0.067836237	-0.18178863	-0.336391815	-0.27258294	-0.101107213	0.070150098	-0.189802277	-0.760599858	-0.423579679	-0.551412474	-0.257056228	0.196328551
CIB2	blue	0.049167197	0.609968216	0.660108293	0.286365222	0.206980503	0.067252999	0.197862122	-0.063390298	-0.235841254	-0.130525179	-0.270996866	-0.08129117	-0.150668076	-0.706570987	-0.294927144	-0.552372335	-0.237163823	0.240646988
IDH3A	blue	0.317661823	0.615809527	0.675933438	0.388441128	0.173052408	0.058629425	0.193452729	-0.072967175	-0.046742633	-0.152006119	-0.30872582	-0.033540162	-0.048863439	-0.630397743	-0.37925069	-0.628447213	-0.271356689	-0.114967384
ADAMTS7	blue	-0.366668745	-0.461757392	-0.47745256	-0.229480311	-0.27024191	-0.060031095	-0.12969562	0.042746795	0.220162593	0.159713289	0.126681974	-0.011437524	0.150223055	0.690970737	0.258443538	0.457641133	0.074579472	-0.037588761
KIAA1024	blue	0.350513628	0.370572899	0.576114326	0.374183429	-0.021462218	-0.224016201	0.045475332	-0.180442784	-0.222730048	-0.034169369	-0.164886929	0.089663296	-0.11360217	-0.531074045	-0.404858389	-0.474380475	-0.234350963	-0.041792779
C15orf37	blue	0.124416857	0.198853206	0.328212194	0.24323353	0.12513757	-0.163358575	0.024260541	-0.072934136	-0.319061461	-0.294539711	0.072963763	0.227198886	-0.203194232	-0.502681537	-0.232648066	-0.268774485	-0.009660674	0.1218998
KIAA1199	blue	0.184210236	0.116501642	0.185214213	0.045538268	-0.001045686	-0.092476104	-0.048499195	-0.162689625	-0.05619933	0.107600534	0.03679049	0.054929269	-0.106000286	-0.292213948	-0.197546065	-0.207159287	-0.037695791	-0.123124757
MESDC1	blue	-0.084661752	-0.361315335	-0.387395943	-0.099652139	-0.08509875	-0.114539731	-0.083339164	0.038512806	0.065497843	0.057031412	-0.01130178	-0.102852706	0.062542046	0.564429395	0.276326589	0.423574493	0.214931318	-0.009659529
IL16	blue	0.015611677	-0.391698373	-0.257593586	-0.229186861	-0.543287499	-0.137541232	-0.32021355	0.189581736	0.466611096	0.196149019	0.224938662	0.023407737	0.121583832	0.554282198	-0.192382767	0.090273828	-0.271293472	-0.598964336
STARD5	blue	-0.11284539	0.199510021	0.293700919	0.03621828	-0.048536508	-0.037078072	-0.0296202	-0.02723277	-0.068156337	-0.124813594	0.02086648	0.035707383	-0.019042889	-0.295508074	-0.225857559	-0.283193885	-0.205196621	0.056144676
C15orf40	blue	0.081919955	0.562842252	0.571373762	0.235701092	0.211373229	0.110563594	0.196429764	-0.076207143	-0.198921317	-0.146550446	-0.217318282	-0.04778065	-0.054442726	-0.674782232	-0.262399533	-0.508466757	-0.16240905	0.160592421
BTBD1	blue	-0.180139154	0.035494163	-0.379763186	0.239475769	0.10886872	0.432397678	0.539953024	0.142258402	0.529448157	0.412329107	-0.437361024	-0.131738036	0.196069195	0.533214453	0.46519377	0.163657681	-0.045396558	0.028978457
HDGFRP3	blue	0.021719789	-0.215519181	-0.364039113	0.10983201	-0.138220108	0.080175079	0.165885479	0.097843423	0.413753253	0.149757415	-0.282705844	-0.144658982	0.136636682	0.753620403	0.290552795	0.27567882	-0.037723603	-0.138218906
BNC1	blue	-0.154676583	-0.052120582	-0.191967202	0.024616022	-0.027939957	0.169606757	0.159540306	0.188195281	0.307020172	0.260326622	-0.172818546	-0.090040556	0.211526278	0.382667672	0.157223781	0.072032245	-0.084470584	-0.093495743
ADAMTSL3	blue	-0.255921403	-0.691060059	-0.580164121	-0.295976302	-0.322942615	-0.28506074	-0.318762178	0.012911066	0.036762899	-0.082030882	0.241979549	0.006105855	0.130811701	0.84557081	0.305558805	0.678918654	0.248201522	0.013044557
SLC28A1	blue	0.451447979	0.020507738	0.250131371	0.082757832	-0.098013219	-0.264689401	-0.221945387	-0.070507438	-0.184926325	-0.095550968	0.180462764	0.15733291	-0.093302176	-0.277097021	-0.406838871	-0.258322206	-0.062479826	-0.282431616
MFGE8	blue	-0.027729238	-0.196369381	-0.348354127	-0.185943523	-0.333503159	0.200787882	0.014739145	0.073467895	0.704802023	0.518843912	-0.200157503	-0.265296182	0.155833834	0.747728875	0.169029605	0.181966724	-0.234473134	-0.370504066
ABHD2	blue	-0.109611876	-0.58444517	-0.592536	-0.301013369	-0.276256046	-0.12575447	-0.198914244	0.11951793	0.331842983	0.230682157	0.060537656	-0.153174948	0.061858845	0.875756733	0.350351565	0.609395769	0.209471673	-0.1291989
KIF7	blue	-0.245974449	-0.481202264	-0.432969279	-0.259094969	-0.129019896	-0.165329453	-0.231245885	-0.111674015	-0.100798485	-0.099674815	0.255623845	0.038308218	-0.053693852	0.449954257	0.248292968	0.503632031	0.287584452	0.094829673
ANPEP	blue	-0.199317581	-0.448141794	-0.488024565	-0.312535047	-0.339303815	-0.008353591	-0.168667369	0.102387597	0.438485344	0.230535947	0.011983057	-0.198218949	0.106604562	0.810775862	0.265681398	0.462457325	0.00709169	-0.202086204
IQGAP1	blue	0.121774422	-0.09372119	-0.153120994	-0.242781178	-0.100958424	0.092208862	-0.097493617	-0.008619755	0.324742517	0.372498986	-0.063563715	-0.196894866	0.109140361	0.276328467	0.073495712	0.104165922	-0.001804858	-0.214876741
VPS33B	blue	-0.077140671	0.188356022	0.192465345	-0.23865275	0.208138004	0.086848235	-0.081276066	-0.157510582	-0.238597945	-0.144402967	-0.003696423	-0.21967676	-0.128024122	-0.340233374	0.060921081	-0.018307977	0.125220797	0.375122099
MCTP2	blue	-0.390949994	-0.685346438	-0.751311689	-0.406694024	-0.165914896	-0.070088917	-0.213093778	0.056222197	0.103687187	0.049752319	0.224534822	-0.06693211	0.1511982	0.864148795	0.521530592	0.792654567	0.360426782	0.12484889
ARRDC4	blue	-0.203345117	-0.440186607	-0.528346059	0.002753918	-0.306665009	-0.030161461	0.064327854	0.148801114	0.386486619	0.229511949	-0.03929788	0.037101679	0.15126414	0.820561649	0.290665556	0.392266402	-0.041452369	-0.125973355
SYNM	blue	-0.029204325	-0.575306289	-0.557934603	-0.195195585	-0.279713741	-0.171293343	-0.192972059	0.014940874	0.161918345	0.050359628	0.132409625	-0.004374287	0.098847202	0.793340443	0.261457399	0.55104322	0.174047586	-0.201437887
TTC23	blue	-0.136100537	-0.255564709	-0.357836599	-0.205289419	-0.151592521	0.111679697	-0.046753788	-0.028648144	0.206206328	0.139666346	0.025526161	-0.114940752	0.23325262	0.487906826	0.191918132	0.263269947	0.000812797	-0.092680838
MEF2A	blue	-0.014525783	-0.674191875	-0.673804638	-0.122800848	-0.427140036	-0.182700265	-0.163851751	0.108910791	0.323962283	0.258725713	0.238951389	0.171245554	0.141609232	0.851023384	0.183519973	0.505735475	0.054164187	-0.356541723
CHSY1	blue	-0.079215753	0.036732479	0.273291081	0.340153662	-0.086832002	-0.348310578	0.003312691	-0.191633504	-0.294226625	-0.248929143	0.14612904	0.351777843	-0.12099044	-0.325492489	-0.268721353	-0.197568143	-0.094137725	0.126853361
SNRPA1	blue	0.09075445	-0.101284587	0.213320683	-0.196029097	-0.184334066	-0.361471434	-0.439578791	-0.061848045	-0.363539652	-0.14246116	0.439190497	0.199843073	-0.089502537	-0.39653306	-0.423736397	-0.139805476	-0.018372756	-0.149452922
RHBDF1	blue	0.025318292	0.075657467	0.309286588	0.027479169	-0.152959964	-0.213674233	-0.194768239	-0.002476441	-0.107250033	-0.155921604	0.22756759	0.204958675	-0.186080216	-0.321185809	-0.387735287	-0.336145792	-0.248200709	-0.070460887
RAB40C	blue	0.356057422	0.169951063	0.337452049	0.025046511	0.148142795	-0.197651661	-0.134790675	-0.043343814	-0.250418476	-0.167323462	-0.113680134	-0.182886445	0.01269664	-0.317333778	-0.081272656	-0.052426054	0.130934646	0.094603123
FAM195A	blue	0.069048825	0.453128682	0.231234704	0.201694062	0.375553426	0.361095412	0.355342102	0.036778349	-0.086390696	-0.094215822	-0.189031047	-0.018936222	0.018272364	-0.499920742	0.013958679	-0.312123475	-0.037684913	0.147749407
JMJD8	blue	0.095889451	0.526684613	0.542735459	0.141849341	0.352176366	0.113386679	0.122209379	-0.092743517	-0.232558945	-0.12135401	-0.27870517	-0.19783323	-0.077994944	-0.55992911	-0.122171754	-0.353515166	0.015076384	0.265765327
WDR24	blue	0.031647148	-0.023582158	0.240410369	0.008756411	-0.156215807	-0.320806896	-0.258514519	-0.084354436	-0.359956538	-0.199459263	0.365944867	0.32004102	-0.237237143	-0.436994669	-0.406881037	-0.229015823	-0.107661242	-0.035938745
NARFL	blue	-0.041688137	0.427758465	0.443833593	0.06980165	0.071263332	0.149271381	0.066025683	-0.039680046	-0.130300369	-0.087489692	-0.026836781	-0.007340968	-0.069576562	-0.580616245	-0.334538364	-0.499027659	-0.266832633	0.075137149
CACNA1H	blue	-0.233243229	-0.520623843	-0.515623921	-0.243546756	-0.288690691	-0.10260122	-0.179237858	0.019374737	0.217269527	0.081492663	0.110197537	-0.05236143	0.155604802	0.801878855	0.288917001	0.519722636	0.118272246	-0.063569093
C16orf91	blue	0.267439773	0.797868314	0.667353548	0.338165981	0.40391814	0.337842469	0.38741549	0.010760304	-0.038591648	-0.171253485	-0.478581742	-0.189352713	-0.056702708	-0.727791265	-0.19075105	-0.63243892	-0.201443591	0.115044701
TMEM204	blue	-0.178666226	-0.164714599	-0.331074529	-0.137739539	-0.024465606	0.193188296	0.08552539	0.123052065	0.308720496	0.048195764	-0.221534759	-0.247137011	0.030754282	0.651490643	0.357478245	0.303223836	0.034309117	0.055975268
SEPX1	blue	0.336206721	0.604243447	0.540561354	0.291956379	0.186028339	0.20429491	0.269928715	-0.073113388	0.025778195	0.062440866	-0.30215371	-0.014629327	-0.155312971	-0.605638401	-0.305997201	-0.608219961	-0.267955243	-0.129378902
GFER	blue	0.193171891	0.663270109	0.688670005	0.242652007	0.29597853	0.142729566	0.192795579	0.014506304	-0.105657128	-0.186966306	-0.360973187	-0.200725083	-0.053351439	-0.675279956	-0.261447922	-0.558405519	-0.165937833	0.104394171
SLC9A3R2	blue	-0.00907992	-0.443557845	-0.431129087	-0.159155539	-0.281134573	-0.100778452	-0.165193397	0.103236512	0.303229612	0.075726613	-0.000906841	-0.096496452	0.11084572	0.803271824	0.193293393	0.396278152	0.047640582	-0.231217018
NTHL1	blue	-0.06435536	0.158230531	-0.201463951	0.043768801	0.290542937	0.457856302	0.365866745	0.23352632	0.297271077	0.065559707	-0.400570875	-0.251049508	0.096196677	0.313457637	0.402168857	0.096544957	0.070115865	0.154118545
PKD1	blue	-0.350343907	-0.847399107	-0.729211398	-0.330641409	-0.456481807	-0.328246785	-0.379609355	0.007935582	0.002545047	0.078098715	0.540056294	0.236965633	0.168750978	0.74174213	0.210059364	0.689623307	0.18812664	-0.091017637
TRAF7	blue	-0.308599092	-0.138489058	-0.450887108	-0.197117372	0.189285627	0.360770388	0.195317056	0.166217718	0.344327977	0.175823849	-0.231641129	-0.322073125	0.02106377	0.578615509	0.558602588	0.402320205	0.220713471	0.228566857
E4F1	blue	0.103395444	0.28597337	0.313732839	0.117869916	0.028711536	0.088513661	0.023648739	0.020563507	-0.069748144	-0.113383804	0.119696736	0.178619629	-0.049043296	-0.495472142	-0.375347469	-0.471273707	-0.276426486	-0.148126268
DNASE1L2	blue	0.033462752	-0.039501901	0.153214805	0.095038127	-0.185023362	-0.240614158	-0.162398666	-0.002535723	-0.228089284	-0.143184887	0.353381007	0.346533899	-0.052650952	-0.320384948	-0.398502476	-0.254523101	-0.185158659	-0.205249046
ABCA3	blue	-0.093025761	-0.407793416	-0.429688262	-0.273390461	-0.125135084	-0.045197514	-0.157943804	0.039505491	0.255216139	0.041106276	-0.072354707	-0.256976529	0.069225635	0.799641041	0.370812104	0.528728846	0.226771112	-0.014201923
TBC1D24	blue	-0.240818137	-0.554844973	-0.643655508	-0.207293467	-0.14454758	-0.066910189	-0.089747571	-0.059615813	0.127534131	0.146320443	0.101052733	-0.034988526	0.112494977	0.748687962	0.445305983	0.640227591	0.284286204	0.069410399
AMDHD2	blue	0.01429313	0.112781522	0.245156722	0.083211413	-0.008491624	-0.136728956	-0.047071863	-0.056708183	-0.22587953	-0.210226721	0.110949232	0.130123415	-0.154166339	-0.369485993	-0.218570392	-0.209998179	-0.084776482	0.173222478
CLDN9	blue	0.277146538	-0.06015977	0.261775373	0.093983767	-0.231850406	-0.41524896	-0.271006566	-0.042322171	-0.330290589	-0.157858581	0.264006433	0.201016912	-0.036512416	-0.306337779	-0.421695323	-0.170217827	-0.120603807	-0.252104401
HCFC1R1	blue	0.112847549	0.443667151	0.316178001	0.247429326	0.213074708	0.258048496	0.287920812	0.005780899	0.076567691	0.137938958	-0.223553115	0.007459731	-0.022032649	-0.444993813	-0.10731355	-0.393163704	-0.178816773	-0.044710744
THOC6	blue	0.120831877	0.336473526	0.23158534	-0.062524934	0.252051439	0.266566022	0.074913419	-0.072146675	-0.129519817	-0.035646319	-0.023424469	-0.098810817	0.046322834	-0.481152269	-0.099229774	-0.261459519	-0.010469694	0.049379194
CCDC64B	blue	0.00240136	-0.031918364	0.150654361	0.026145797	0.064951999	-0.254372509	-0.152864973	0.047455782	-0.417319829	-0.371929916	0.218384497	0.138238777	-0.184111796	-0.3063829	-0.140835375	-0.015442699	0.142263966	0.154584343
IL32	blue	0.091410336	-0.204083023	-0.280837748	-0.153500521	-0.110384953	0.088838332	-0.056795722	0.101439766	0.336704657	0.107461023	-0.018295164	-0.09898945	-0.01992421	0.456323169	0.105709919	0.15792624	0.017852741	-0.305974966
ZNF205	blue	0.060574526	0.17497226	0.267641478	0.172251813	0.178518231	-0.113019267	0.030346392	-0.038863776	-0.294982075	-0.28348145	-0.080077135	-0.015937485	-0.231100556	-0.28147149	-0.071457771	-0.11341607	0.079391905	0.224648302
ZNF213	blue	-0.172988754	-0.204756759	0.021354907	-0.08564192	-0.107897664	-0.35671489	-0.27374058	-0.247122946	-0.403421268	-0.144303332	0.376667448	0.25142641	-0.198200854	-0.240034423	-0.16615582	0.085365744	0.142188934	0.119556916
ZNF200	blue	0.107470998	0.083812868	0.353398919	0.145691147	-0.052924276	-0.309215427	-0.161761931	-0.080151823	-0.341767821	-0.307084335	0.276791476	0.317253132	-0.259805813	-0.489148501	-0.412428341	-0.330195879	-0.112122989	-0.070128352
ZNF434	blue	0.027566181	0.309908754	0.472927766	0.068178119	-0.022439298	-0.081574402	-0.080864145	0.047500569	-0.10619013	-0.117955079	-0.076752475	-0.086380009	-0.014167393	-0.433568881	-0.30561735	-0.352403642	-0.194772159	0.012131286
ZNF174	blue	0.103222263	0.39459434	0.495912623	0.034998915	0.068994821	-0.002324317	-0.03544034	0.030963853	-0.166746735	-0.146089307	-0.146115748	-0.153740993	-0.01888455	-0.464827506	-0.276357123	-0.374629161	-0.157101495	0.050750377
NLRC3	blue	-0.001728221	-0.41939769	-0.378485046	-0.133986933	-0.296730001	-0.126569147	-0.175413544	0.087613689	0.239161969	0.024198647	0.103117492	-0.002451465	0.058873746	0.620361084	0.111103215	0.321591532	0.042309624	-0.201684614
ADCY9	blue	-0.141843001	-0.649529552	-0.62228093	-0.292353301	-0.168342755	-0.213114252	-0.253694736	0.036785736	0.077289059	0.014537811	0.141318114	-0.095863564	0.080264558	0.822916316	0.433013607	0.746684395	0.397533589	0.019802714
CORO7	blue	0.137926041	0.498818017	0.578471715	0.183907184	0.157131503	0.03911812	0.121470516	-0.107090397	-0.136331191	-0.262430345	-0.231944604	-0.109367919	-0.044783338	-0.569343329	-0.213568958	-0.421120483	-0.190457583	0.194979966
VASN	blue	0.052050957	-0.3899464	-0.401490987	-0.11836236	-0.375507939	-0.076036573	-0.130172232	0.104291833	0.436275072	0.402488356	-0.031222976	-0.088150199	0.103387439	0.754748706	0.11250577	0.288119901	-0.092901717	-0.362264829
C16orf5	blue	-0.067967206	-0.215866586	-0.275347433	-0.159834815	-0.211937133	0.053141584	-0.021886258	0.088849771	0.43843581	0.180535911	-0.148495033	-0.219512635	-0.055082972	0.614208271	0.205702732	0.240513058	-0.059621677	-0.158630864
ROGDI	blue	0.125062576	0.470096375	0.61650499	0.163185272	0.117516719	-0.053120913	0.017069609	-0.062038313	-0.185850821	-0.138543924	-0.096359218	-0.011592693	-0.098397042	-0.671938919	-0.36826273	-0.512660838	-0.194230653	0.029102937
TMEM186	blue	0.099150379	0.584227897	0.517245378	-0.009105128	0.397643527	0.264258748	0.128190534	-0.02501588	-0.19430897	-0.219465388	-0.235384176	-0.232407508	-0.026118863	-0.661852676	-0.11166064	-0.399300506	-0.020893431	0.207174306
SOCS1	blue	0.010750944	0.106187016	0.242220869	-0.074264197	0.079893882	-0.134219023	-0.161676925	-0.07935389	-0.337715072	-0.203521322	0.126266644	0.037969222	-0.166649336	-0.414859308	-0.156696787	-0.09999362	0.074972297	0.083921579
BCAR4	blue	-0.044892701	0.364139131	0.50152558	0.202770089	-0.048803087	-0.036097942	0.060439892	-0.012428942	-0.166790603	-0.035220679	0.059123603	0.218736223	-0.288782802	-0.579453158	-0.473739361	-0.571775172	-0.350410252	0.009307065
ERCC4	blue	0.200546966	0.063994746	0.429757579	0.126346269	-0.208349839	-0.448731615	-0.283720099	-0.087754915	-0.27617218	-0.201435884	0.097517774	0.133534367	-0.17639558	-0.315856868	-0.424091123	-0.25490653	-0.120307772	-0.098356254
PDXDC1	blue	0.241942939	0.39643445	0.48388482	-0.039382298	0.14263147	0.017548804	-0.053001561	-0.18414797	-0.039574543	-0.057269225	-0.206951729	-0.28704106	-0.037337095	-0.403221665	-0.170652764	-0.334100522	-0.102191391	0.04216237
NDE1	blue	-0.077741464	-0.600188405	-0.593224179	-0.324326593	-0.117406831	-0.155842805	-0.290577122	0.158332387	-0.056009822	0.057547948	0.300476405	0.029613847	0.070372149	0.576743817	0.255574545	0.583666445	0.388000278	-0.093902982
MYH11	blue	-0.284662229	-0.609401307	-0.638725166	-0.2979896	-0.257438845	-0.086780476	-0.195607266	0.046869912	0.163993647	0.095252501	0.167199591	-0.042319642	0.197619986	0.871626009	0.351169394	0.619216658	0.205612642	-0.066231271
ABCC1	blue	-0.229557964	-0.739730526	-0.714929681	-0.340798265	-0.328927226	-0.200052732	-0.283467349	-0.035395359	0.129430962	0.199331451	0.346106887	0.092831943	0.073987431	0.789813408	0.310946584	0.690484395	0.252041734	-0.096245712
TMC7	blue	-0.176446807	-0.587628037	-0.523218165	-0.245551762	-0.267330592	-0.197062958	-0.265409159	0.07175942	0.036754492	-0.060639315	0.224006089	0.050818788	0.077740351	0.73044333	0.219844632	0.546481845	0.215332323	-0.097325502
GPRC5B	blue	-0.063569039	-0.263559992	-0.335881691	-0.100182468	-0.322494855	0.070594835	-0.01728884	0.102914292	0.58276448	0.425764084	-0.116256445	-0.111244462	0.219124255	0.693054236	0.148889492	0.213412005	-0.163900431	-0.304714419
EEF2K	blue	-0.187271721	-0.59143363	-0.708142355	-0.179746629	-0.040148594	-0.037405751	-0.062018345	0.130777721	0.136652188	0.089400618	0.072871086	-0.023659189	0.111623281	0.833570146	0.517909153	0.700548745	0.406573317	0.048906031
LOC554206	blue	0.070526924	0.003802002	0.184068474	-0.022986668	-0.12331755	-0.176280564	-0.19494033	0.024306644	-0.279861486	-0.140266593	0.294546625	0.212752782	0.016315905	-0.330632938	-0.330416558	-0.192188163	-0.12150261	-0.071032649
LCMT1	blue	0.336197359	0.276020588	0.158219115	-0.118165666	0.394219114	0.226527963	0.031127401	-0.024931813	-0.184015056	-0.122961852	-0.132978762	-0.230924396	-0.027227449	-0.321030828	0.041725298	-0.088652449	0.2540186	0.065669763
ZKSCAN2	blue	-0.101028614	-0.007705826	0.270043223	0.129300117	-0.116446041	-0.365701671	-0.163151263	-0.202406692	-0.386707028	-0.321241118	0.123301174	0.1829213	0.072368953	-0.253006586	-0.153731619	-0.011256434	-0.000106522	0.255131075
JMJD5	blue	-0.14815956	-0.004718214	0.052773897	-0.059321425	0.050430787	-0.058322564	-0.089657501	-0.103163871	-0.331233412	-0.303268794	0.181199847	0.094437488	0.020567748	-0.220588484	-0.053524401	0.005058538	0.065104843	0.219511176
IL4R	blue	0.169267359	-0.342539985	-0.298260068	-0.191208805	-0.182455655	-0.149048709	-0.182284284	-0.117714379	0.100001845	-0.06182292	0.094033519	-0.065125093	0.180585022	0.415493439	0.134670436	0.332825274	0.140749509	-0.160051579
IL27	blue	0.066396885	0.575386652	0.596523731	0.277317551	0.234799091	0.092483591	0.22132514	-0.086167097	-0.206071307	-0.20836362	-0.300571011	-0.074616837	-0.177891437	-0.601975973	-0.22098681	-0.491162558	-0.183882972	0.248410089
CCDC101	blue	0.232646366	0.555920209	0.648284615	0.210632192	0.187386641	0.054480984	0.054066615	-0.048109117	-0.190503786	-0.243146401	-0.237243965	-0.122969976	-0.092619051	-0.606366533	-0.35383031	-0.541768129	-0.19952109	0.037785723
MAZ	blue	0.001135802	0.079626412	-0.082315752	-0.167401532	0.185703868	0.26670664	0.060674464	0.194171497	0.214723753	0.172068498	-0.299852079	-0.432800468	0.212607214	0.287505431	0.275599999	0.163385412	0.147128729	0.02280859
C16orf53	blue	0.088380263	0.297500085	0.380637864	0.181525439	-0.114819631	-0.032579977	0.02942621	-0.08659465	-0.043991475	-0.025941529	-0.032810487	0.074530394	-0.031194349	-0.414462555	-0.368580262	-0.450330373	-0.329434681	-0.085580786
MVP	blue	-0.103762711	0.059668405	-0.275329877	-0.125153249	0.181301359	0.412815249	0.266521674	0.05549534	0.409436568	0.321925649	-0.324646438	-0.323511913	0.136613104	0.314061175	0.461072837	0.222798031	0.093044968	0.101746023
KCTD13	blue	-0.052260903	-0.078134485	0.281540982	-0.02085429	-0.126820826	-0.43536878	-0.368791749	-0.088430917	-0.552806967	-0.365587064	0.499242455	0.376886108	-0.086192936	-0.510925503	-0.451331054	-0.181419192	0.01000286	-0.010675882
TAOK2	blue	-0.090300286	-0.450089555	-0.269037671	-0.188627247	-0.260876722	-0.311860052	-0.336234099	0.016490241	-0.021434016	-0.060461362	0.242401569	0.016236228	-0.015149748	0.461759773	0.033002494	0.323664722	0.108226888	-0.034817703
HIRIP3	blue	0.240045567	0.558557958	0.596058317	0.197144064	0.245064317	0.099435629	0.093558267	-0.078908042	-0.145103994	-0.170019765	-0.269025104	-0.137626061	-0.087661938	-0.610072071	-0.272888693	-0.484126998	-0.110125148	0.021661866
ZNF689	blue	-0.236947699	0.116184062	-0.069822178	0.022775585	0.181808868	0.209910596	0.223470779	-0.023744639	0.131933461	-0.003191035	-0.378785609	-0.299406035	0.071635693	0.257805829	0.363370554	0.154818436	0.087982439	0.297249818
PHKG2	blue	-0.062382513	0.135898456	0.235354784	-0.02641394	-0.013233159	-0.049236735	-0.094055612	-0.093844553	-0.162395198	0.054248911	0.194757505	0.156465834	-0.322234374	-0.445140478	-0.256560452	-0.278390322	-0.135429226	0.044523707
ZNF629	blue	-0.203150098	-0.433755461	-0.293172511	-0.14066149	-0.290254124	-0.262390393	-0.217703825	-0.109354323	0.016900939	-0.078205066	0.139246588	0.016503471	0.260835462	0.519936907	0.153997139	0.425070369	0.102239619	0.043333906
BCKDK	blue	0.311268745	0.292473343	0.421369024	0.023895996	0.082281959	-0.074815272	-0.090660151	-0.126346469	-0.092001254	-0.027987843	-0.089619177	-0.105706857	-0.230241475	-0.407371962	-0.281288487	-0.329086373	-0.050154343	-0.051175695
ARMC5	blue	0.019690804	0.054861723	0.338023044	-0.014807464	-0.141477391	-0.316540067	-0.299029877	-0.09330856	-0.315635553	-0.256234259	0.220037023	0.101244333	-0.158499339	-0.358446187	-0.39443219	-0.22875263	-0.102487899	-0.008571982
TGFB1I1	blue	-0.178864552	-0.460547645	-0.550885123	-0.24366188	-0.214684822	0.024618742	-0.087918314	0.033681614	0.281438434	0.061491351	0.037001626	-0.107663413	0.188118629	0.828725941	0.316621183	0.484194285	0.113541728	-0.115056093
C16orf58	blue	-0.152761813	0.087461994	0.259139681	-0.107329542	-0.126520497	-0.150460635	-0.185043218	-0.132282001	-0.196823073	-0.136578786	0.171318209	0.0732409	-0.031338906	-0.299091207	-0.258159159	-0.195653786	-0.135123679	0.176661622
ZNF720	blue	0.23384291	0.309232086	0.467266101	0.101729958	0.066798361	-0.096431762	-0.100562735	-0.119977318	-0.282696835	-0.226001168	0.024806845	0.051446136	-0.001984607	-0.534321985	-0.38267781	-0.390243916	-0.108181815	-0.057785449
SIAH1	blue	0.029102364	0.069451092	0.196846439	0.431922534	-0.052924479	-0.2273003	0.119332199	-0.036942905	-0.322275495	-0.261962487	0.123622874	0.39868145	-0.001723609	-0.357344447	-0.230601859	-0.198535236	-0.111664521	0.063056884
ZNF423	blue	-0.2276546	-0.695958393	-0.57382772	-0.295820906	-0.2762184	-0.322967801	-0.34209019	-0.06688143	-0.105768351	-0.152191013	0.319101209	0.060566955	0.141326322	0.717370942	0.279900855	0.685983891	0.325188402	0.036007683
NKD1	blue	-0.253109354	-0.488145065	-0.476745006	-0.214377561	-0.320356701	-0.088585687	-0.140049341	0.026230294	0.256278316	0.071149456	0.079861919	-0.050468265	0.171269068	0.787231187	0.252596762	0.473637702	0.049397448	-0.09080974
CYLD	blue	-0.007280487	-0.480983169	-0.350005943	-0.268050313	-0.43752211	-0.230047628	-0.334212885	0.12683814	0.289528551	0.15714449	0.147656557	-0.089170814	0.009577492	0.659301964	0.018206666	0.347933803	-0.025470277	-0.287875844
SALL1	blue	0.083668412	-0.493857098	-0.455346585	-0.163145538	-0.199072277	-0.185278303	-0.207252121	0.078295983	0.095366833	-0.002410145	0.125195601	-0.011577815	0.074108587	0.655600007	0.187774106	0.459089705	0.216427528	-0.137898625
AKTIP	blue	0.04573809	0.648852281	0.69778909	0.387451863	0.100136389	0.071388365	0.28371834	-0.122404529	-0.133055961	-0.136142183	-0.295077149	0.035366311	-0.179019629	-0.701166468	-0.349830916	-0.653179945	-0.394569182	0.23200211
MMP2	blue	-0.080249766	-0.363712717	-0.440242906	-0.203350148	-0.423455846	0.058730283	-0.107261156	0.152133131	0.51108129	0.603662425	0.056865719	-0.053561758	0.240701251	0.6749987	0.07252587	0.22875866	-0.189721509	-0.421920866
LPCAT2	blue	0.130290229	-0.155594073	-0.290255279	-0.043177725	-0.269743725	0.160514734	0.061133113	0.088300573	0.629997872	0.545390198	-0.174321334	-0.156584281	0.12324965	0.609598474	0.081117082	0.073219366	-0.21719951	-0.425042223
MT1E	blue	0.079232497	0.232176636	-0.02485861	-0.049977225	0.098468156	0.408596869	0.229078194	0.110454948	0.438051821	0.28794551	-0.417041932	-0.37607675	0.055163028	0.280221817	0.173849781	-0.077060796	-0.152202554	-0.104668544
CETP	blue	-0.037043737	-0.238438143	-0.197121791	-0.050857301	-0.144011912	-0.109051367	-0.085381874	0.037509786	0.105220807	-0.120349766	-0.065625533	-0.079452423	-0.093581533	0.495341436	0.155800679	0.258521735	0.035842497	0.033429211
CPNE2	blue	-0.187420668	-0.220021318	-0.375292425	-0.132791126	-0.058978771	0.17036015	0.0720479	0.156196218	0.435891598	0.101853348	-0.255745823	-0.284351115	0.174049848	0.771246241	0.398502317	0.370238075	0.079399084	-0.00760751
CX3CL1	blue	0.072006883	-0.088479391	-0.020065041	-0.105922847	-0.138512649	-0.079103681	-0.1130271	0.008800763	0.223751127	-0.064642386	-0.115317934	-0.215197609	-0.041292636	0.291463141	0.041176145	0.110968681	0.005999763	-0.135319882
COQ9	blue	0.017455867	0.718240586	0.558011937	0.184360958	0.548581822	0.373918789	0.342004477	-0.08209539	-0.141147955	-0.260647548	-0.452292425	-0.289093755	-0.006346827	-0.614563521	0.020729114	-0.421489563	0.02434577	0.399464713
DOK4	blue	-0.176217104	-0.244518464	-0.371622841	-0.057631479	-0.18667429	0.104398297	0.069064595	0.101972092	0.428229466	0.243325446	-0.174463721	-0.148961987	0.112088825	0.715212104	0.256989834	0.253541697	-0.061741482	-0.109243288
CCDC102A	blue	-0.168668144	-0.245493891	-0.385186374	-0.105821522	0.02781733	0.111907903	0.054917112	0.109860761	0.229770929	-0.087879361	-0.188521277	-0.215396597	0.127519159	0.667666961	0.420856226	0.409988649	0.176865727	0.0870596
KATNB1	blue	-0.205358324	0.376413587	0.217880411	0.057051069	0.415008535	0.254617762	0.265122702	-0.089763324	-0.178098347	-0.156299304	-0.237860574	-0.174779768	-0.100507528	-0.404362191	0.220811116	-0.069626078	0.114205509	0.509074632
NDRG4	blue	0.053388432	-0.283686991	-0.212988067	-0.12907625	-0.111600648	-0.14559941	-0.167307356	0.022427854	-0.011921539	-0.076499654	0.073987073	-0.027654625	-0.217592024	0.366390046	0.097223725	0.266595743	0.145434983	-0.00097911
SETD6	blue	0.054431487	0.301978823	0.227954463	0.259683708	0.367312718	0.075750561	0.228035282	-0.182502296	-0.383230358	-0.26459584	-0.067596936	0.096677914	-0.076242527	-0.510060303	-0.0138408	-0.200490789	0.131490185	0.259374104
SLC38A7	blue	-0.108044708	0.167062378	0.299671041	-0.044752057	0.172301471	-0.14370778	-0.095394855	-0.173218279	-0.253320798	-0.256177188	-0.014084102	-0.037745099	-0.18030984	-0.371405768	-0.048841691	-0.076807226	0.160950882	0.361167204
CDH11	blue	-0.229306484	-0.317973552	-0.449794421	-0.174054761	-0.334873221	0.132708634	-0.004269803	0.16461619	0.564615946	0.299100698	-0.108900977	-0.185856555	0.262037707	0.835609868	0.250625855	0.320547193	-0.147082797	-0.224898884
CDH5	blue	-0.220891624	-0.472166319	-0.491329121	-0.286764078	-0.124173121	-0.071740082	-0.165850735	0.062058914	0.123927617	-0.113809059	0.030929863	-0.1641679	0.040644422	0.774181339	0.394454486	0.583789996	0.254685266	0.108847749
TK2	blue	-0.214368094	0.088419963	-0.097280315	0.081653362	-0.02357174	0.237586824	0.269440198	0.108207534	0.293419245	0.285257186	-0.274334789	-0.11131207	0.074229597	0.221376686	0.235927687	0.053163017	-0.16101145	0.172847344
CMTM3	blue	-0.072965949	-0.20780235	-0.476550412	-0.056441536	-0.228587343	0.293991951	0.189731379	0.149250184	0.631250114	0.638946825	-0.17268533	-0.090147199	0.163961611	0.696838334	0.256057839	0.197356849	-0.192102418	-0.314194541
CES4A	blue	-0.105538102	-0.046020909	0.097089091	-0.100387348	-0.091734495	-0.125954	-0.184956188	-0.090852655	-0.304947525	-0.212097682	0.384485805	0.234867386	-0.181406963	-0.330190093	-0.253369738	-0.142454082	-0.089922986	0.05159829
B3GNT9	blue	-0.043728805	-0.17926414	-0.247842317	-0.04116425	-0.078739594	0.024660091	0.015858247	-0.024023509	0.220878869	-0.004802176	-0.193811224	-0.201298707	0.163468954	0.566330483	0.258221705	0.281064597	0.042608719	-0.031988464
EXOC3L1	blue	-0.261660526	-0.582205765	-0.572759541	-0.255568328	-0.290453406	-0.120921447	-0.211649587	0.066936471	0.116252032	-0.001538357	0.263274597	0.074310776	0.037111893	0.734828435	0.213512451	0.47428798	0.117643633	-0.059420681
FHOD1	blue	-0.295808948	-0.777784464	-0.822210122	-0.356999514	-0.232075411	-0.115175793	-0.256961713	0.014151403	0.043319635	0.071977815	0.467156306	0.195039935	0.077128623	0.740564454	0.343757274	0.69874219	0.321910833	-0.058537641
PLEKHG4	blue	-0.340546539	-0.471367779	-0.549604161	-0.242413949	-0.240875385	0.031772986	-0.094476523	0.066322957	0.227770699	0.044201882	0.115434321	-0.033810937	0.176645544	0.769999312	0.304693992	0.471150773	0.074728888	0.001481188
LRRC36	blue	-0.226500405	-0.611724231	-0.550381603	-0.312868625	-0.343519773	-0.152145408	-0.312210457	0.153892389	0.050472828	-0.031349038	0.404778881	0.153281447	0.031070969	0.659969018	0.074501907	0.409627722	0.079930268	-0.181626487
ZDHHC1	blue	-0.033653534	0.196253203	0.452118045	0.084018432	-0.071905756	-0.224272342	-0.151134608	-0.110084054	-0.34219942	-0.295039588	0.14452924	0.128489006	0.196624238	-0.478622961	-0.400137275	-0.345584908	-0.163122646	0.084382268
HSD11B2	blue	-0.312337434	0.231497439	0.259789204	0.153666897	0.075090943	0.003888217	0.152571138	-0.127587385	-0.034335862	-0.192322429	-0.045079243	0.129309141	-0.104371343	-0.316313247	-0.048538002	-0.207482413	-0.117659696	0.248394311
FAM65A	blue	-0.177603779	-0.801515372	-0.728397267	-0.344762888	-0.496631698	-0.237554201	-0.36668997	0.083779635	0.111004789	0.197456962	0.519941331	0.239482268	0.142635845	0.772684197	0.100429397	0.570470013	0.106605969	-0.316886084
ACD	blue	0.303972505	0.373442815	0.294745197	0.136736683	0.410271162	0.149363792	0.152607625	0.003894335	-0.146759273	-0.214495577	-0.27499716	-0.213556766	-0.166082787	-0.358647035	0.016325116	-0.191213503	0.1511694	0.125771544
C16orf48	blue	0.402319889	0.157969927	0.342817217	0.191363387	0.042131641	-0.207224274	-0.103345783	-0.046013864	-0.427695598	-0.31475808	0.15110987	0.200777417	-0.104292282	-0.487212008	-0.354458854	-0.284874064	-0.059500082	-0.028113055
DDX28	blue	0.037534722	0.635691081	0.693249379	0.247490004	0.071075345	0.129291599	0.178792354	-0.037255662	-0.031820402	-0.161226746	-0.224387933	-0.018971313	-0.018682956	-0.684455852	-0.413929375	-0.680324522	-0.418957865	0.038590773
DUS2L	blue	-0.039754765	0.320563669	0.481211022	-0.111079039	0.103901245	-0.047144516	-0.157372242	-0.110731229	-0.313248033	-0.335261261	0.071707385	-0.076936538	-0.092930577	-0.611218078	-0.261989332	-0.29178182	-0.053908838	0.236558078
PLA2G15	blue	-0.138884597	0.119424436	-0.280702006	0.025605084	0.333298559	0.470908825	0.427465472	0.104696107	0.460329169	0.104874897	-0.512260763	-0.34815942	-0.003057173	0.415609554	0.587565112	0.247806258	0.173929324	0.191972964
SLC7A6OS	blue	0.196237206	0.273022839	0.228580854	0.122599216	0.259863709	0.11396466	0.080281224	0.081878553	-0.214759905	-0.259852486	-0.055964566	0.018455764	-0.083211821	-0.381611581	-0.106724976	-0.237024744	0.009557836	0.042839621
SNTB2	blue	-0.190244342	-0.752595722	-0.791462798	-0.030560206	-0.185376561	-0.234204945	-0.06059186	0.038582971	0.022109914	0.093635402	0.25412647	0.249309622	0.107541326	0.794441123	0.435226444	0.745745911	0.378571594	-0.009503829
ST3GAL2	blue	-0.224932542	-0.473408621	-0.472742982	-0.22890938	-0.140103574	-0.108074209	-0.137690535	0.090303191	0.137918992	0.083283614	0.024090487	-0.144005784	0.156542798	0.735571037	0.384002925	0.566729163	0.238372353	0.1120884
ZNF821	blue	0.047713994	0.150865119	0.407313166	0.005600877	-0.080605249	-0.227886041	-0.211488924	-0.073513122	-0.331885384	-0.274855474	0.150008584	0.063208536	-0.052413143	-0.444026442	-0.386767197	-0.273939161	-0.137121731	0.006238101
RFWD3	blue	-0.157317212	0.04240993	0.121654375	-0.085149595	0.274443779	-0.081019639	-0.081325449	0.028766112	-0.325441893	-0.345783841	0.111406914	0.025758574	-0.230314479	-0.282563519	0.079000372	0.066505367	0.30710658	0.362767571
LDHD	blue	0.085407664	0.429680938	0.67112759	0.254619137	-0.126936518	-0.144440585	-0.026897402	-0.044400318	-0.093815957	-0.148596051	-0.048396052	0.090817076	-0.144524345	-0.615931583	-0.555749825	-0.621461998	-0.441846142	-0.102010234
CHST6	blue	-0.051663386	-0.055030673	0.219791762	-0.01430886	-0.060240305	-0.374715216	-0.237673989	-0.068870149	-0.368590705	-0.237692877	0.110245929	0.025698745	-0.04935736	-0.201985975	-0.131508324	0.057505303	0.11652469	0.14110187
ADAMTS18	blue	-0.058988415	-0.538708429	-0.520814809	-0.216311184	-0.205412884	-0.154136041	-0.197321786	0.009530776	0.123678957	-0.027101953	0.082415333	-0.074092914	0.087234511	0.804804356	0.300059929	0.540557867	0.222103828	-0.07498147
MAF	blue	-0.129327436	-0.341955266	-0.501289893	-0.069865275	-0.342056431	0.147587531	0.063358074	0.186745616	0.60097734	0.266963158	-0.055306246	-0.039208222	0.250898594	0.817266625	0.200801172	0.261799956	-0.187294635	-0.367323615
GAN	blue	0.503521044	0.124621141	0.416500382	0.214776334	-0.06699192	-0.397393663	-0.160630994	-0.127166638	-0.278977743	-0.203626384	0.014963314	0.095094976	-0.215938074	-0.412342444	-0.381203047	-0.259473854	-0.042637003	-0.130423113
HSD17B2	blue	-0.209209769	-0.271930461	-0.479123346	-0.221284801	-0.09233852	0.245158458	0.053569662	0.226263555	0.459783204	0.115429111	-0.168144938	-0.248068262	0.159382006	0.838028123	0.379036693	0.365569837	0.03962959	-0.11138516
CDH13	blue	-0.104315253	-0.21137086	-0.392175748	-0.218722254	0.070924962	0.164038759	0.041140872	0.05761498	0.369010905	0.233446996	-0.198523627	-0.286659613	0.081579004	0.594168943	0.467082568	0.441031155	0.24025806	0.067945882
OSGIN1	blue	-0.014802632	0.372152425	0.358604544	0.123354925	0.27775007	0.066664645	0.147041855	0.046834671	-0.148893249	-0.25147585	-0.238848156	-0.118806755	-0.125122866	-0.396818463	0.004039383	-0.201468689	0.050173983	0.255145334
WFDC1	blue	-0.299975807	-0.285085591	-0.48851866	-0.240953624	-0.120432433	0.230836428	0.040615061	0.057957619	0.344058215	0.143364344	-0.108679446	-0.229366912	0.202601246	0.792821454	0.386843302	0.401289227	0.032632749	0.009845742
CRISPLD2	blue	0.082589499	-0.318399113	-0.399313604	-0.207200163	-0.429428027	0.082781038	-0.08829047	0.080271704	0.636382562	0.607020133	-0.075418588	-0.187841673	0.126559317	0.765462429	0.103418459	0.226410713	-0.236886367	-0.468049808
ZDHHC7	blue	-0.035671577	-0.25100105	-0.245584769	-0.381640658	-0.163591994	-0.013494633	-0.20649887	0.034849076	0.231990845	0.269453023	-0.05102486	-0.370570392	0.199833639	0.469226768	0.224194779	0.355994163	0.091431999	-0.026678078
KIAA0513	blue	0.103396323	-0.170110137	-0.2124412	-0.059499544	-0.243806876	0.002735483	0.001195695	0.020793397	0.393456687	0.420816852	-0.084300435	-0.099851156	0.156666988	0.393239607	0.060929766	0.106138947	-0.110248692	-0.257778222
C16orf74	blue	0.233006511	-0.033346507	0.329698229	-0.000220403	-0.244597009	-0.396330673	-0.369428424	-0.089271582	-0.400102743	-0.22775254	0.456993288	0.325210357	-0.088626142	-0.505717261	-0.581342354	-0.291151746	-0.139145201	-0.215120747
FOXF1	blue	-0.125917833	-0.513515935	-0.53612327	-0.221177372	-0.269020965	-0.084326808	-0.153721886	0.111642029	0.205027935	0.038695073	0.055594387	-0.095125209	0.172300589	0.844975255	0.298396752	0.521567838	0.117188177	-0.103631449
ZNF469	blue	-0.299268936	-0.528152465	-0.467339162	-0.294722167	-0.265950458	-0.151351398	-0.279095759	-0.038439076	0.072786562	0.033216087	0.319576046	0.084181777	0.077761796	0.534573089	0.151834368	0.457336693	0.180787694	-0.0530295
RNF166	blue	-0.081443351	-0.233173751	-0.365019224	-0.03720609	-0.003038358	0.057863955	0.065688912	0.095571822	0.154800473	-0.006764668	0.068506506	0.061200355	-0.067056418	0.294215451	0.219038127	0.228898881	0.1266767	0.036923646
CTU2	blue	0.184489976	0.37049423	0.251341171	0.140476117	0.343502564	0.186066164	0.210968981	-0.010775615	-0.114904661	-0.194788876	-0.232083034	-0.108518595	-0.073719845	-0.409889069	0.03465088	-0.209343694	0.09251356	0.14640107
FAM38A	blue	-0.136102427	-0.631147422	-0.675371098	-0.282946508	-0.262810473	-0.08710884	-0.185914462	0.069380447	0.239611542	0.166812947	0.187735669	-0.017063185	0.088930506	0.843245436	0.349984263	0.623201695	0.206331206	-0.149016502
ACSF3	blue	-0.117545197	-0.314379797	-0.474038031	-0.077471275	0.112530609	0.067544316	0.069145906	0.071099912	0.03332178	-0.064786176	0.030073214	-0.004255884	0.170374369	0.426659511	0.422710342	0.454658212	0.303768777	0.207553001
ZNF778	blue	0.215681981	-0.046082042	0.349715345	0.149654504	-0.240168977	-0.528981919	-0.303020794	-0.108683334	-0.451202047	-0.299265914	0.269331004	0.267784394	-0.121609103	-0.362938311	-0.470284665	-0.206244253	-0.12255205	-0.063475042
DEF8	blue	-0.28306349	-0.313608382	-0.495547726	-0.14706853	-0.07536815	0.169752823	0.065753148	0.148524539	0.262281173	0.163671031	0.033933032	-0.030534964	0.141013584	0.562290503	0.339009446	0.365578061	0.072458247	-0.007788037
CENPBD1	blue	-0.111628506	-0.096794242	0.180346427	0.001473835	-0.239767591	-0.341753741	-0.274431396	-0.150175079	-0.39527445	-0.249356037	0.376908018	0.312858089	-0.045580231	-0.33230326	-0.377518242	-0.132942834	-0.106846656	-0.016562663
RPH3AL	blue	0.075899413	-0.306788016	-0.301646312	-0.118878765	-0.273700914	-0.049546892	-0.128629321	0.18431902	0.346803982	0.139630149	-0.044954823	-0.134857719	-0.023417911	0.650944697	0.096425053	0.233130497	-0.059940998	-0.272391549
FAM101B	blue	-0.288302773	-0.41396885	-0.544453865	-0.166252678	-0.078320024	0.062070362	0.025572491	0.110982272	0.250560633	-0.038918343	-0.046540713	-0.111219498	0.094024942	0.794151191	0.456043367	0.535517063	0.19392427	0.085078978
FAM57A	blue	-0.05586331	-0.053856567	-0.245235453	-0.11274565	0.132197552	0.218136536	0.105425029	0.083239871	0.214052728	0.161314958	-0.27993708	-0.347955359	0.107659575	0.468199922	0.362552057	0.272679868	0.154950861	0.088359944
NXN	blue	0.140234717	-0.194252098	-0.300726811	-0.233570515	-0.197404374	0.134030007	-0.055963447	0.067458396	0.495453665	0.225484578	-0.221159424	-0.356882996	0.12569445	0.723430018	0.222069943	0.251103597	-0.062301332	-0.253775593
ABR	blue	-0.177722172	-0.571123858	-0.569856865	-0.301264548	-0.39255553	-0.098045074	-0.219166775	0.092463753	0.392476365	0.22028611	0.108499529	-0.104217198	0.188598609	0.886232707	0.258082954	0.518569815	0.053625568	-0.22925108
MYO1C	blue	-0.396864167	-0.528364709	-0.661291929	-0.310504953	-0.054977127	0.033555828	-0.10673177	-0.010848895	0.017801251	0.034146804	0.214940017	-0.008263014	0.191645633	0.600255603	0.454059001	0.654161938	0.362376103	0.140649781
SCARF1	blue	-0.209728331	-0.470699111	-0.547047681	-0.149728027	-0.159024307	-0.008763757	-0.040776686	0.102251471	0.249954937	-0.023853038	0.021158857	-0.05687584	0.099029718	0.807542028	0.372022941	0.500627495	0.147670123	0.002621698
RILP	blue	-0.021275223	0.413055808	0.31539268	0.143570102	0.228069404	0.226763602	0.199838628	0.088991003	-0.084150987	-0.106953757	-0.115987449	-0.008984663	0.052698257	-0.484735033	-0.090256706	-0.341791272	-0.123126775	0.183806983
WDR81	blue	-0.436281296	-0.408933423	-0.467173479	-0.256321202	-0.097396337	-0.008251095	-0.095460486	0.058884919	0.157138561	0.013109346	0.131481709	-0.034141729	-0.052993691	0.518607164	0.366612959	0.488877052	0.213999774	0.219093304
OVCA2	blue	0.02860395	0.50169095	0.48469014	0.124556217	0.207878319	0.150213906	0.14315418	-0.000873605	-0.126705976	-0.104336086	-0.251999657	-0.178487253	0.014586542	-0.493258869	-0.169395768	-0.398436589	-0.144338608	0.179255249
ATP2A3	blue	-0.024046331	-0.357726633	-0.427586131	-0.196707274	-0.217022059	0.023265354	-0.084326291	0.15336448	0.385700777	0.142664291	0.004660692	-0.111982765	0.11345892	0.629075981	0.218537555	0.360595938	0.075226841	-0.217602132
SPNS2	blue	-0.154119118	-0.280065875	-0.377394142	-0.151638359	-0.167359928	0.091816775	0.004232781	0.148978099	0.35931841	0.214682169	-0.149891929	-0.201887454	0.108039178	0.74715344	0.308048398	0.363028388	0.007941632	-0.024119877
MYBBP1A	blue	-0.167118647	-0.472936435	-0.555596788	-0.327402386	-0.182044297	6.45E-06	-0.152696015	-0.040727896	0.228507589	0.217396263	0.135663644	-0.121104584	0.132021079	0.639850129	0.307659534	0.515470823	0.200373015	-0.061242035
MED11	blue	0.160414784	0.672671046	0.565924219	0.073130023	0.348302826	0.32990935	0.192357448	0.014283014	-0.050816639	-0.098061599	-0.343117131	-0.295274974	-0.058363276	-0.649432791	-0.166923079	-0.501507974	-0.126640825	0.138555547
C17orf107	blue	-0.002774848	0.260677467	0.282986575	0.04342214	0.142243987	0.018948661	0.036793384	0.008406283	-0.038769481	0.12318041	-0.165937434	-0.16026543	-0.078873261	-0.279783595	-0.072346407	-0.210273057	-0.043578092	0.078929235
PFN1	blue	-0.196128749	0.095054536	-0.348708794	-0.173949711	0.314890316	0.577527517	0.317894341	0.133634979	0.485024449	0.365755594	-0.376487087	-0.406438395	0.157709741	0.413810261	0.510915841	0.212000999	0.168588726	0.060798637
KIF1C	blue	-0.107634211	-0.419972035	-0.445470931	-0.230857727	-0.012817492	-0.094045909	-0.124459558	0.054017577	0.078173525	-0.031698933	-0.079525973	-0.27116105	0.149604962	0.714309575	0.451747337	0.61551956	0.371861434	0.109573824
RABEP1	blue	-0.448451088	-0.311241995	-0.290887283	-0.436466183	-0.071803966	-0.006494671	-0.222536065	0.010575395	-0.043722838	-0.020868391	0.171034151	-0.179048725	0.140524662	0.36164956	0.283240673	0.441633911	0.210606247	0.224310881
NUP88	blue	0.168460855	0.356501424	0.367046089	-0.207077425	0.193529697	0.169946399	-0.09208257	0.025532941	-0.010940471	-0.099593835	-0.054164285	-0.223497909	-0.115533563	-0.411870848	-0.211625118	-0.359111931	-0.068437605	-0.100820863
NLRP1	blue	-0.205342493	-0.813760369	-0.65514794	-0.326752759	-0.539354563	-0.336586886	-0.429695834	0.067096206	0.075665339	0.038816087	0.530687949	0.240348427	0.129310836	0.772944273	0.054245974	0.548609889	0.079640253	-0.272881378
WSCD1	blue	0.061614056	-0.214263189	-0.312053396	-0.183216275	0.155919921	0.051295197	-0.025094927	0.047224388	0.12850105	-0.142351401	-0.203584383	-0.321425776	0.090251041	0.559565173	0.460019739	0.463071549	0.353168948	0.136908764
XAF1	blue	-0.076747231	-0.640987853	-0.576491365	-0.153268665	-0.506837839	-0.216178895	-0.233348783	0.015826773	0.317550178	0.283199912	0.333311402	0.222873657	0.046329782	0.734893097	0.035658562	0.373143516	-0.055083083	-0.376057703
BCL6B	blue	0.112401682	-0.319942271	-0.370125555	-0.153319519	-0.058906673	-0.013649482	-0.06243295	0.068142395	0.264444539	-0.01149928	-0.116905347	-0.212022306	0.129726972	0.686718246	0.316483415	0.410380687	0.198902628	-0.124828111
SLC16A13	blue	0.172442907	0.030037081	0.221286154	-0.135885033	0.072822638	-0.21636467	-0.269524475	-0.036231672	-0.314239387	-0.237222989	0.178840268	0.026994715	-0.24411266	-0.341311819	-0.190472543	-0.068091059	0.179728243	0.032533406
ACADVL	blue	-0.083569631	-0.028528883	0.048691154	-0.111455455	0.026425731	-0.03520102	-0.13387199	-0.173884901	-0.291826789	-0.277153664	0.358583975	0.227634105	0.038312216	-0.331524008	-0.173224726	-0.106530918	0.003596333	0.049788836
C17orf81	blue	0.199772676	0.527423388	0.520824289	0.151449848	0.224157569	0.141193454	0.146509773	-0.110584854	-0.118492881	-0.18346734	-0.206822986	-0.09133197	-0.084623447	-0.61741488	-0.240026175	-0.479168371	-0.170953586	0.071430109
NLGN2	blue	-0.11668096	-0.606494961	-0.502235741	-0.286924073	-0.52393963	-0.222882872	-0.341684349	-0.038389162	0.247321081	0.366843563	0.361190083	0.130620395	0.142005584	0.640925538	-0.015104015	0.371613993	-0.037171544	-0.368074825
TMEM102	blue	0.417030192	0.517145853	0.38140253	0.202007067	0.385833673	0.233924408	0.255404538	-0.135675436	-0.003662769	-0.021349959	-0.37390371	-0.225155667	-0.16931095	-0.466700484	-0.046774659	-0.36133801	0.006818899	0.044420562
ZBTB4	blue	0.05933065	-0.522989434	-0.402024057	-0.106616568	-0.285640333	-0.290653089	-0.238966638	-0.020751488	-0.005790047	-0.078918325	0.170934845	0.063337627	0.302850986	0.591573098	0.16687576	0.492436527	0.166934168	-0.113094153
WRAP53	blue	0.153722476	0.647479816	0.518327708	0.129516015	0.485926002	0.314873995	0.270785766	-0.02734554	-0.096047175	-0.130776446	-0.399249162	-0.287589986	-0.101526007	-0.599977586	-0.034615728	-0.420636987	0.004072876	0.227726514
DNAH2	blue	-0.229538529	-0.741268963	-0.547601631	-0.36720284	-0.403532196	-0.35896767	-0.473203282	0.024802006	-0.059842779	-0.122712267	0.497919709	0.171688112	0.072644205	0.673656996	0.068555105	0.543203008	0.202055076	-0.129271123
TMEM88	blue	-0.031958596	0.05940554	-0.106544725	0.014396566	0.136112365	0.229438794	0.184707315	0.170564975	0.213626631	-0.119010495	-0.301674238	-0.21295729	0.028140219	0.364468799	0.265866916	0.10521717	0.048900063	0.075187466
RANGRF	blue	-0.024917329	0.116468207	0.146820381	-0.000810094	0.237081414	-0.026766	-0.006104441	-0.066901366	-0.384216924	-0.306737674	0.16980143	0.128876566	-0.204382507	-0.454503626	-0.038095746	-0.077195794	0.13970147	0.246112399
ARHGEF15	blue	-0.209255969	-0.704858158	-0.596132986	-0.291506688	-0.291417412	-0.283794916	-0.334407476	0.072178714	0.012244995	-0.085669943	0.283884607	0.049541654	0.101205058	0.82185252	0.268144916	0.656285912	0.290874556	-0.034721994
USP43	blue	0.191655521	0.168977263	0.452324446	-0.001258909	0.0070759	-0.277924093	-0.218807687	-0.121957883	-0.387686642	-0.302582771	0.193753731	0.092388419	-0.082814186	-0.60600196	-0.358859087	-0.266328131	-0.03434848	0.026273981
ZNF18	blue	-0.134488933	0.414779802	0.380956272	0.308541599	0.241905754	0.085861927	0.272341091	-0.011460521	-0.168465982	-0.216741778	-0.18389598	0.090862829	-0.211985121	-0.506391558	-0.115261578	-0.359643189	-0.081857934	0.291377785
MYOCD	blue	-0.040318924	-0.389329479	-0.280669027	-0.12912272	-0.383352028	-0.193347348	-0.229656489	0.031673323	0.160284852	0.05406968	0.124297011	0.011908323	0.174789703	0.553696088	-0.016063704	0.262507353	-0.056496332	-0.317704421
ARHGAP44	blue	-0.181941718	-0.584554103	-0.520139274	-0.298821384	-0.21081329	-0.229810499	-0.282378771	-0.033395451	-0.084204872	-0.034223898	0.242972076	-0.013019642	0.001286227	0.593234457	0.292674834	0.612545191	0.31512539	0.096302378
COX10	blue	0.18666441	0.401100152	0.455420649	-0.072661388	0.370893943	0.045050603	-0.050689595	0.010548578	-0.217312174	-0.218238121	-0.25626791	-0.363744883	-0.01990695	-0.454021214	-0.018681502	-0.172004475	0.192736882	0.186427298
PMP22	blue	-0.166573438	-0.300022446	-0.433710416	-0.112445891	-0.327363728	0.137594482	0.032734102	0.215113105	0.565132933	0.250992505	-0.122022063	-0.128840102	0.216465118	0.828969081	0.208474645	0.265082744	-0.180094345	-0.331315537
TRIM16	blue	-0.281622209	-0.214150356	-0.437765244	-0.268946432	0.058653087	0.257543635	0.062203389	0.210992784	0.333052011	0.144618425	-0.189441242	-0.317650977	-0.049529271	0.690498372	0.483868266	0.411187306	0.156739221	0.139939821
MEIS3P1	blue	-0.046260585	-0.21711691	-0.303925149	-0.246382533	0.053308954	0.052794019	-0.063635773	-0.074592175	0.089947822	0.042620251	-0.135185744	-0.324140735	0.209041432	0.47650326	0.385340576	0.429192986	0.267383069	0.14942269
TRPV2	blue	-0.203029768	-0.273738905	-0.459817263	-0.198416521	-0.146615024	0.189924007	0.052567465	0.155155506	0.478314308	0.164003096	-0.216369268	-0.298376484	0.104133745	0.842638014	0.397809884	0.389887416	0.023573826	-0.010558984
PLD6	blue	-0.070204419	-0.04634422	-0.0244501	0.089057582	0.282299265	-0.12582603	0.046405777	-0.090262416	-0.420725205	-0.162349433	0.113402234	0.16303773	-0.062690409	-0.256395614	0.180135718	0.170094544	0.294638706	0.334170247
MED9	blue	0.13475164	0.614611069	0.560136999	0.412683006	0.434857167	0.134263466	0.354801626	-0.033101499	-0.221041437	-0.234041789	-0.419322661	-0.098382539	-0.038025955	-0.620988965	-0.065423341	-0.414548216	-0.007736098	0.309118776
RAI1	blue	-0.141649331	-0.792108247	-0.633813222	-0.327307123	-0.472695007	-0.355590281	-0.429921416	-0.02026393	0.026741111	0.064254326	0.427890581	0.128445994	0.177903976	0.806334329	0.131675385	0.629018363	0.178724723	-0.22123045
ATPAF2	blue	0.116397723	0.445445978	0.461505168	-0.022084951	0.236602068	0.144209438	-0.001930488	-0.005111296	-0.239722318	-0.270414864	-0.099973685	-0.154608166	0.075374005	-0.584597919	-0.205907365	-0.341989204	-0.038254256	0.124482032
C17orf39	blue	0.360444983	0.222380439	0.451618049	0.130586688	0.060632468	-0.270780126	-0.135501824	-0.08965054	-0.229597461	-0.190335333	-0.147544008	-0.102603609	-0.136546185	-0.347039482	-0.26851193	-0.228206984	0.012189957	-0.084076367
DRG2	blue	0.118090075	0.659916427	0.618718797	0.217563329	0.240463682	0.245181172	0.243453283	-0.018753716	-0.035464367	-0.078870192	-0.291693593	-0.109170396	-0.080899367	-0.673881801	-0.281229597	-0.620446864	-0.286309201	0.086401579
FLII	blue	-0.014901059	-0.01489296	-0.083928312	-0.268603932	-0.096925649	0.159552544	-0.115646258	0.088614819	0.368146721	0.220727912	-0.088574866	-0.265499399	0.113118577	0.258326149	0.03949654	0.012644718	-0.104872868	-0.264258045
SMCR7	blue	-0.143663515	0.485725605	0.534966256	0.244162693	0.048197005	0.071837804	0.189146492	-0.050873608	-0.089324498	-0.038092671	-0.159627783	0.047273959	-0.150742997	-0.580929182	-0.289669207	-0.503335704	-0.34456065	0.20395445
FAM83G	blue	0.19614816	0.488049093	0.588309001	0.175863377	-0.042323697	0.036526211	0.066768301	-0.01160412	0.1015182	0.314142588	-0.201992878	-0.073357473	-0.08949961	-0.524002858	-0.438366875	-0.609253547	-0.405891051	-0.208572349
GRAP	blue	-0.03219791	0.071679413	-0.143249166	0.064796923	0.030752887	0.272287213	0.264694955	0.208938305	0.409296692	0.128610896	-0.409014278	-0.251183491	0.04529898	0.480721528	0.27373973	0.054289422	-0.110169965	0.027141639
MFAP4	blue	-0.124976025	-0.17107119	-0.298426731	-0.111802942	-0.367503601	0.172050022	0.03545752	0.186513494	0.659479617	0.420893941	-0.156925145	-0.165518161	0.179188462	0.667527648	0.100765354	0.110236916	-0.302883273	-0.351852728
C17orf108	blue	-0.105219783	0.360357469	0.380177044	0.1401584	0.126223953	0.083333037	0.133877163	-0.111336864	-0.231214331	-0.144878532	-0.071877733	0.034818493	0.025200601	-0.510639062	-0.142658865	-0.293607058	-0.144080837	0.319223906
PPY2	blue	0.063883856	0.357701285	0.621734012	0.238726132	0.08675175	-0.277759956	-0.017924056	-0.143432708	-0.378746693	-0.284015378	-0.11994909	0.002507946	-0.197816085	-0.583636218	-0.294758787	-0.359139841	-0.099992435	0.28271723
VTN	blue	-0.280590562	-0.151625093	-0.266019346	-0.157277466	-0.183190012	0.155960182	0.041508434	0.090045417	0.441787109	0.156038308	-0.157698274	-0.208468953	0.291880091	0.598815257	0.242474377	0.227408572	-0.12375546	-0.0740193
RAB34	blue	-0.184048707	0.057050495	-0.397131064	-0.079146695	0.253251142	0.551824637	0.392999466	0.123957737	0.425495582	0.264106185	-0.390318292	-0.336983428	0.110999221	0.471691598	0.549110631	0.227588134	0.10368813	0.163223049
TLCD1	blue	0.30434452	0.773322596	0.791949362	0.362409835	0.277917149	0.144272558	0.276883354	-0.104939327	-0.095021638	-0.106049536	-0.446594513	-0.169925281	-0.166235535	-0.736378912	-0.315274672	-0.679098671	-0.274864266	0.114198322
GIT1	blue	-0.036245566	-0.607115064	-0.310587044	-0.255979776	-0.458184946	-0.467448089	-0.487447837	0.006762223	-0.020352855	0.022704991	0.346709817	0.050661866	0.135047491	0.55281191	-0.05140868	0.422509142	0.080053452	-0.238891411
ADAP2	blue	-0.255251815	-0.213186101	-0.371933288	-0.217939425	-0.154715142	0.195047659	0.021307817	0.111735774	0.50296308	0.115491286	-0.058542876	-0.171647213	0.144440909	0.588620812	0.243441741	0.232501568	-0.043566955	-0.114994485
C17orf75	blue	0.007885628	0.652419126	0.67299329	0.202498085	0.122479697	0.179559833	0.195381242	-0.018911542	-0.088922785	-0.108918899	-0.286413408	-0.130601196	-0.019166168	-0.658662434	-0.323290224	-0.59951122	-0.361897896	0.166976891
CDK5R1	blue	0.12746765	0.140418741	0.306351097	0.253923474	0.102230573	-0.246317985	0.010492067	-0.251854635	-0.295532175	-0.348508169	-0.006913373	0.133511415	-0.087330297	-0.376139998	-0.147717395	-0.150966462	0.050136783	0.127886938
LIG3	blue	0.132817367	0.289989905	0.547119842	-0.035767326	0.084604363	-0.208549993	-0.234702883	-0.115439224	-0.322570459	-0.233090942	0.091939532	-0.007393558	-0.14631388	-0.611404225	-0.389932701	-0.36248143	-0.030862144	0.034881257
SLFN5	blue	-0.28724822	-0.473721659	-0.565339244	-0.182497701	-0.219003886	0.006167281	-0.040360381	0.144000493	0.306712032	0.274665085	0.019092229	-0.050619757	0.099496386	0.808982699	0.352887124	0.493312486	0.115149884	-0.016827733
SLFN11	blue	-0.044482648	-0.105197813	-0.237984189	-0.037339021	-0.009007755	0.121995848	0.102033732	0.200831529	0.38103721	0.186846592	-0.117161897	-0.078693787	0.079867082	0.335711281	0.203650175	0.142298677	0.027503618	-0.12918594
AP2B1	blue	-0.222533413	-0.733930276	-0.72285095	-0.454671388	-0.343988186	-0.145412899	-0.34646988	0.12547816	0.185035785	0.184140583	0.420652422	0.105042835	0.03956446	0.751863882	0.233884619	0.620337387	0.220055902	-0.231314362
RASL10B	blue	-0.253703463	-0.08980658	-0.293907681	-0.13449711	-0.102740546	0.271904963	0.146723289	0.001466435	0.471616286	0.323404982	-0.242385225	-0.260682027	0.155615082	0.574880006	0.336661767	0.231057493	-0.112968368	0.021927337
MMP28	blue	-0.151881546	0.053837674	-0.145366222	-0.022990111	0.040137356	0.285664136	0.192833919	0.090433214	0.378408915	0.111801369	-0.349794348	-0.305662194	0.085607629	0.467242233	0.274928788	0.112277602	-0.055686966	0.012327966
TADA2A	blue	0.076447501	0.230799718	0.295543498	-0.066628028	0.110568665	-0.001099844	-0.069080117	-0.01991164	-0.147654462	-0.171373298	-0.031745806	-0.115016968	0.002467901	-0.350675648	-0.118054532	-0.181263041	-0.015207052	0.068862978
LASP1	blue	-0.11244985	-0.247374296	-0.471070183	-0.159115723	-0.200514935	0.236263759	0.10742962	0.135743895	0.58161066	0.460994866	-0.232300636	-0.265303144	0.206438864	0.830107644	0.339559317	0.321685025	-0.074311059	-0.220297897
ERBB2	blue	-0.100086641	0.137029903	0.525834305	0.042654497	-0.171601763	-0.401321735	-0.280012403	-0.114126872	-0.306382969	-0.276636677	0.166089062	0.104905713	-0.261846139	-0.470090936	-0.465401911	-0.310223879	-0.177353142	0.057421124
GRB7	blue	-0.034586188	0.276939278	0.479499157	0.294477363	-0.000635024	-0.172713783	0.01305735	-0.051920202	-0.333641109	-0.340351002	0.165053881	0.343374825	-0.099799519	-0.654413134	-0.441593714	-0.474415692	-0.224193728	0.039454724
THRA	blue	-0.183998925	-0.401410319	-0.434059581	-0.188189907	-0.219825715	-0.046098653	-0.095748943	0.118609444	0.258974633	0.026977236	-0.082318209	-0.191350634	0.052545493	0.810370329	0.324177842	0.465814143	0.084357666	-0.005793573
RARA	blue	0.010063947	-0.454610276	-0.374284554	-0.284082727	-0.441214625	-0.145823468	-0.305322991	0.195556979	0.366821469	0.166177968	0.102740167	-0.120136461	0.077845653	0.727581777	0.010565448	0.307910766	-0.072150642	-0.446192233
IGFBP4	blue	-0.045078584	-0.435485484	-0.543018116	-0.268223178	-0.40369898	0.104350255	-0.118499488	0.166994196	0.58475673	0.46439115	0.114969787	-0.025984758	0.106364736	0.763336481	0.113982877	0.293412867	-0.136661385	-0.454070425
KRT10	blue	0.05285737	0.097887186	0.137070274	0.292663683	-0.080236063	-0.04777757	0.104944134	0.131700186	-0.124997818	0.048407592	0.259373845	0.497442527	-0.07656733	-0.427330564	-0.374527238	-0.370355705	-0.246803807	-0.225458766
TMEM99	blue	0.026957836	0.398052637	0.369947051	-0.052570031	0.108062254	0.176457301	0.034754356	0.054163921	-0.025231319	0.10954042	-0.146148981	-0.191637323	-0.00871958	-0.446937962	-0.162048522	-0.330113776	-0.183895945	0.006830543
LEPREL4	blue	-0.17724606	-0.048323413	-0.361967764	-0.221795823	0.022529716	0.415124739	0.167303499	0.036743821	0.465529509	0.541723706	-0.272166126	-0.342683481	0.075814944	0.52556445	0.394617288	0.231068212	-0.005136217	-0.016375965
FKBP10	blue	-0.159765326	-0.119360655	-0.391732207	-0.130175602	-0.180876225	0.346006162	0.184935974	0.050469721	0.659318646	0.682018783	-0.255275717	-0.241528435	0.112423586	0.674273791	0.302078989	0.178972555	-0.201807648	-0.175145752
DHX58	blue	-0.236457205	0.106295018	-0.097965359	-0.052411403	0.088374385	0.297789567	0.206643168	-0.058989255	0.339075313	0.102836346	-0.249294359	-0.209019305	0.17413386	0.186655893	0.274172176	0.061166787	-0.030816885	0.187760152
GHDC	blue	-0.176378899	-0.197492491	-0.437835716	-0.138970133	0.102472075	0.231732083	0.144119013	0.122355145	0.314890856	0.152342733	-0.227227477	-0.259234277	0.021481857	0.610931109	0.505732754	0.419518987	0.189113475	0.138252816
STAT5A	blue	0.101233445	0.276780198	0.576964841	0.160098879	-0.167753673	-0.261906561	-0.153329838	-0.035336499	-0.183491401	-0.087658771	0.130148064	0.190045848	-0.233341674	-0.58207173	-0.600398492	-0.554826263	-0.338261672	-0.200940933
STAT3	blue	0.047441434	-0.250197698	-0.397480296	-0.274113167	-0.266675307	0.185922721	-0.07123767	0.174162219	0.636144611	0.44014203	-0.067676887	-0.208378932	0.022965668	0.657249664	0.127672773	0.185173812	-0.111977019	-0.481901415
PTRF	blue	-0.371714939	-0.411944364	-0.700377912	-0.209683517	0.112347802	0.207353462	0.132321052	0.090683556	0.234768253	0.1482211	-0.136842997	-0.213833397	0.057511711	0.828973407	0.713986343	0.70230853	0.390981322	0.263585908
HSD17B1	blue	-0.243077738	0.329823279	0.287480334	0.181910096	-0.00459636	0.17129811	0.2238095	-0.01912548	0.030981064	-0.060154013	-0.06683195	0.112098631	-0.000789016	-0.334118132	-0.167207233	-0.359097916	-0.336010089	0.116384759
MLX	blue	0.371942386	0.496231049	0.426930926	0.189953428	0.265883691	0.213264777	0.169000454	0.06879194	0.032342229	-1.36E-05	-0.253045632	-0.111569074	-0.022435103	-0.470581239	-0.236431597	-0.484017878	-0.123447495	-0.181446002
TUBG2	blue	-0.195038982	-0.108580652	0.159985802	-0.08545567	-0.129528006	-0.300571307	-0.302324408	-0.003481672	-0.447365265	-0.266548364	0.466571789	0.312864687	-0.097638847	-0.374416787	-0.330600138	-0.105079941	-0.023861327	0.055497573
RAMP2	blue	-0.192531217	-0.147832057	-0.409777754	-0.07412688	0.099633952	0.275603786	0.19699732	0.171275925	0.343162967	0.061341638	-0.301784671	-0.243385632	0.031393611	0.70616775	0.482532092	0.357481286	0.139975423	0.12065307
AOC3	blue	-0.259695872	-0.582600902	-0.604026245	-0.224829689	-0.272140311	-0.118660308	-0.134707391	-0.035889746	0.115205178	0.049406373	0.162716808	0.02886548	0.186019204	0.792984458	0.345803073	0.598079253	0.151951704	-0.007969742
VAT1	blue	0.042877266	-0.213509459	-0.350752163	-0.315589414	-0.303737096	0.20891524	-0.085984076	0.154469276	0.638636206	0.629577293	-0.163385774	-0.355119565	0.10852625	0.749511797	0.138852565	0.179567568	-0.182520332	-0.400505061
TMEM106A	blue	0.137436462	0.099577019	0.421734813	0.05376569	-0.151799725	-0.368034062	-0.249285784	-0.215454624	-0.286079538	-0.146103903	0.128302827	0.109242104	-0.267483889	-0.389620802	-0.385324689	-0.257011589	-0.120919933	0.064017236
CD300LG	blue	0.072446549	-0.303845456	-0.257862464	-0.039708443	-0.269677267	-0.122584508	-0.115185697	0.22862561	0.235639079	0.047074065	-0.066011662	-0.069020211	-0.007093517	0.650525766	0.064133558	0.209149405	-0.040135685	-0.224067998
NAGS	blue	0.192395559	0.345932992	0.456750576	0.176636556	0.062725647	-0.057513134	0.026879731	-0.011633089	-0.184204141	-0.099573992	-0.078281846	0.027680672	-0.124914077	-0.512258745	-0.314415288	-0.41463361	-0.165583037	-0.000141845
LSM12	blue	0.184760487	0.351921019	0.417291835	0.274911772	0.13967151	-0.042175684	0.079940653	-0.092442894	-0.245292515	-0.088912726	-0.13544587	0.006063505	0.04424221	-0.469215435	-0.249396164	-0.34289267	-0.095133101	0.008169078
TMUB2	blue	0.091255448	0.390790477	0.628308408	-0.049776569	-0.187850271	-0.080173854	-0.193020435	0.040358544	-0.003860237	-0.089749301	0.026236555	-0.069645886	-0.134861469	-0.539038866	-0.547762035	-0.591315477	-0.453179079	-0.143657156
GJC1	blue	-0.239592843	-0.65779322	-0.646581249	-0.186028349	-0.328107171	-0.186345332	-0.165490073	0.044690808	0.173858959	0.065365836	0.151918769	0.044739997	0.124832687	0.918216189	0.342414346	0.633617953	0.176290637	-0.058009391
HIGD1B	blue	-0.425094583	-0.078365926	-0.374919936	-0.147535395	0.093867378	0.398373102	0.208007618	0.181612639	0.248121708	0.058924726	-0.08173004	-0.089953378	0.020398692	0.438696279	0.359971142	0.217072962	0.022616227	0.153235877
ACBD4	blue	0.502191563	-0.016544314	0.211007206	-0.000896891	-0.119208504	-0.270177828	-0.273372067	-0.203348727	-0.339157007	-0.208441168	0.287175089	0.194860686	-0.021510713	-0.37314195	-0.378312827	-0.181079665	-0.0473483	-0.163324856
HEXIM2	blue	0.012121516	0.211704628	0.240244163	0.079868526	0.157782511	0.002547578	0.022542394	-0.074678395	-0.334746096	-0.227008134	0.120465062	0.132492158	0.003854216	-0.528194124	-0.153853868	-0.221820443	-0.00861068	0.139693723
MAPT	blue	-0.288733383	-0.682190666	-0.538892716	-0.237959584	-0.40663464	-0.334716088	-0.319182223	-0.067251372	0.003727334	-0.025482857	0.293978177	0.112254251	0.104224911	0.765749911	0.211246138	0.606831719	0.147245282	-0.000993203
CDC27	blue	-0.127091181	-0.194754885	-0.357908617	0.280030446	0.027962247	0.019491422	0.32218229	0.096346765	0.161484645	0.105127175	-0.283629517	-0.017064375	0.239174578	0.538860266	0.443277724	0.381774925	0.162456056	0.169335015
ITGB3	blue	0.040997307	0.177870421	0.413935964	0.060906851	-0.076476568	-0.235131881	-0.147209246	-0.131965716	-0.193945768	-0.091402281	0.032867218	0.049670093	-0.124221479	-0.373312422	-0.306091439	-0.285823565	-0.131608971	0.093046696
TBKBP1	blue	-0.120259985	-0.575610667	-0.514516002	-0.204681321	-0.341383536	-0.196332719	-0.241143317	0.063966715	0.137811581	-0.023016182	0.181937632	0.019403969	0.202963928	0.780953545	0.18199035	0.490124913	0.108134083	-0.167809085
OSBPL7	blue	-0.226266804	-0.382234077	-0.43219118	-0.260359647	-0.200189609	0.037157701	-0.150645764	0.113046971	0.165341621	0.045762453	0.170330958	-0.043413346	0.119201778	0.578066825	0.16791225	0.323065659	0.043367282	-0.078709342
IGF2BP1	blue	-0.269837502	-0.703047817	-0.658803012	-0.327104236	-0.32478768	-0.208730334	-0.275074269	0.045758243	0.085176453	0.064090921	0.274525391	0.026730757	0.097643028	0.850204727	0.308417369	0.676443585	0.228707507	-0.040668908
ABI3	blue	0.029841315	-0.053968148	-0.261793803	0.016711574	0.023792061	0.233657959	0.199481486	0.158455572	0.510029364	0.216797125	-0.328199617	-0.229406327	0.037969728	0.55713514	0.293621757	0.154460264	-0.012977143	-0.112495333
NGFR	blue	-0.192089701	-0.415677691	-0.408026044	-0.199854171	-0.176648698	-0.089250725	-0.131143768	0.013323404	0.131256972	-0.025729538	8.21E-05	-0.119632631	0.03310019	0.727012446	0.315414612	0.48757828	0.148457556	0.034327035
PPP1R9B	blue	0.100618791	-0.294419215	-0.214420276	-0.128089981	-0.138046471	-0.170482479	-0.175204365	-0.044153799	0.137038569	0.025764652	-0.110295001	-0.244061865	0.035173542	0.54717207	0.181257786	0.366082392	0.175814467	-0.122986145
COL1A1	blue	-0.362156332	-0.725266188	-0.693477529	-0.33694339	-0.426899515	-0.166133258	-0.286786612	0.064372152	0.157763227	0.111991113	0.370759862	0.129453766	0.219968398	0.840771428	0.237677793	0.61694559	0.114870615	-0.143637734
XYLT2	blue	-0.229247905	-0.171205241	-0.356229191	-0.158621493	0.11858997	0.148472656	0.087172648	-4.55E-05	0.147787151	0.142699133	-0.254493434	-0.34065684	0.041803955	0.517963443	0.538249674	0.489351297	0.271667079	0.268672214
RSAD1	blue	0.003190215	0.10454569	0.151207022	0.120668272	-0.016713682	-0.062695266	0.018953535	-0.081759878	-0.285766442	-0.088127452	0.167618085	0.263090276	-0.219263803	-0.436189466	-0.211876096	-0.193710412	-0.064149557	0.052191118
TOB1	blue	0.024930365	-0.23100267	-0.418487132	0.202323619	-0.030999053	0.091605358	0.22066367	0.094465895	0.267981306	0.153756179	-0.073193822	0.158582017	0.091492953	0.441469201	0.29599108	0.281532468	0.066467731	-0.110144725
SPAG9	blue	0.019001347	-0.314669647	-0.331792183	-0.183185546	0.011131385	-0.0898213	-0.113694663	0.065041637	-0.014254451	-0.044460438	0.028434624	-0.118831146	-0.098882002	0.407145836	0.305463838	0.427998676	0.281508157	0.12235597
STXBP4	blue	-0.168366791	-0.413409527	-0.291740165	-0.307600054	-0.213317586	-0.229314116	-0.333016703	-0.093981512	-0.082196741	-0.066512831	0.190722056	-0.084838875	0.00363838	0.43121933	0.129209998	0.426343941	0.220380105	0.008073121
TMEM100	blue	-0.154180423	-0.308830793	-0.404934889	-0.183860938	-0.198587324	0.099978622	-0.036611831	0.072233457	0.309395017	0.089855862	-0.048766849	-0.151878895	0.113928291	0.714046387	0.258936422	0.339667994	-0.015057411	-0.076738173
ANKFN1	blue	-0.01861873	0.365120045	0.606053235	0.020068563	-0.047249221	-0.151158145	-0.115123613	-0.154661499	-0.14270454	-0.172323181	-0.014744911	-0.037078281	-0.203444785	-0.548038793	-0.410039834	-0.463444137	-0.26368348	0.055066265
CUEDC1	blue	-0.360257945	-0.305150349	-0.361867049	-0.190602896	-0.115713828	0.000483992	-0.070689354	0.006058184	-0.019384142	-0.054333132	0.09795236	-0.04918228	0.04636297	0.396304091	0.269703975	0.387960563	0.10322044	0.179034863
4-Sep	blue	-0.152953619	-0.450155877	-0.457724264	-0.176337772	-0.206378009	-0.073037134	-0.138524944	0.051926886	0.113765696	-0.041528526	0.096033345	-0.022553714	0.016619496	0.701739466	0.252340016	0.43296345	0.099228756	-0.008210444
PPM1D	blue	-0.049320542	0.318098745	0.337976768	0.278947147	0.085807525	0.05952608	0.156212219	-0.037376002	-0.056170848	-0.134636253	-0.075388789	0.121366611	-0.022197478	-0.392767476	-0.215703639	-0.378172926	-0.189855686	-0.052647243
TBX2	blue	-0.404790412	-0.528007393	-0.604499061	-0.192890576	-0.252892902	-0.007982189	-0.074706811	0.115186571	0.242572255	0.044811885	0.097848933	0.010780311	0.134386219	0.868930765	0.351681868	0.521975953	0.092519594	0.013302709
TBX4	blue	-0.287142218	-0.372836858	-0.412517632	-0.182424882	-0.033840118	-0.047054606	-0.080600994	0.001487158	0.053625987	-0.103174096	-0.033287177	-0.139909011	0.022405228	0.670388617	0.403632292	0.504867205	0.271360312	0.238580484
MRC2	blue	-0.123535924	-0.328036785	-0.427062594	-0.219254646	-0.396894055	0.10028999	-0.071972699	0.144480219	0.537892444	0.578044463	-0.000494972	-0.131585693	0.180709922	0.694031616	0.124012292	0.251012762	-0.196969929	-0.352643192
ACE	blue	0.051327399	-0.413990632	-0.471140418	-0.325655464	-0.128148177	-0.008125646	-0.178165436	0.061130966	0.297149703	0.128366021	-0.009302329	-0.227502377	-0.038415098	0.72531932	0.335467293	0.496597691	0.20566867	-0.076652547
MAP3K3	blue	-0.228142317	-0.509527451	-0.624372848	-0.259694999	-0.139568017	0.030336195	-0.072041469	0.151915999	0.347570842	0.105104861	-0.035172582	-0.190795635	0.124322366	0.921438038	0.478185515	0.617735199	0.217481747	-0.01309196
LIMD2	blue	-0.299184662	-0.283712856	-0.493698351	-0.198677523	-0.076026889	0.23886097	0.08466089	0.238883754	0.455257152	0.074700326	-0.081360626	-0.15241337	0.097892313	0.709218356	0.38201709	0.36212918	0.050420343	0.005094735
GH2	blue	0.132021466	0.525807906	0.592204774	0.139592486	0.094115104	0.095458794	0.055869776	0.043776516	-0.029896727	-0.067978503	-0.157857915	-0.050957888	-0.080404164	-0.559721929	-0.396247611	-0.59063065	-0.30390011	-0.061818074
CSHL1	blue	-0.133955271	0.436041616	0.460180372	0.168891001	0.029270554	0.145208486	0.121908175	0.11814559	-0.087468054	-0.126595012	-0.042043069	0.087624517	0.054551164	-0.504238011	-0.345238159	-0.51723887	-0.354339735	0.04801922
GH1	blue	0.082817012	0.305944512	0.507998484	0.037422356	-0.043585365	-0.114924452	-0.125596293	-0.156514876	-0.250484924	-0.201970943	0.031403986	-0.021235681	-0.049532858	-0.495056516	-0.364240852	-0.371242572	-0.228486582	0.067425657
C17orf72	blue	0.099746431	-0.115916209	-0.180510382	-0.047630603	0.010980938	0.023123781	0.038630657	0.006177468	0.238349768	-0.011046328	-0.236388459	-0.227992286	-0.151636904	0.438008311	0.249998393	0.2166041	0.097449859	-0.005273284
ICAM2	blue	0.062351561	0.095665886	-0.182478928	-0.106694074	0.121242542	0.402164517	0.214811725	0.193332895	0.532812599	0.154899434	-0.475343359	-0.472210022	0.009178409	0.561453668	0.362342708	0.125425911	-0.026985672	-0.027321878
PECAM1	blue	-0.160660575	-0.485776619	-0.577478019	-0.280389417	-0.169731871	0.024940982	-0.104739076	0.141839199	0.330855531	0.094779203	-0.032617288	-0.195104041	0.122127701	0.923462771	0.412634712	0.564039222	0.18691568	-0.062014724
AMZ2P1	blue	-0.048010086	0.371456382	0.427404732	0.163376245	-0.0134915	0.056846379	0.084029675	-0.03486749	-0.130554198	-0.05961498	-0.002207835	0.102391716	-0.005382927	-0.520355883	-0.319421229	-0.465353587	-0.347256273	0.048039091
GNA13	blue	-0.028990719	-0.292084972	-0.549479175	0.490523742	-0.012223894	0.049299611	0.479217966	0.110845767	0.244555745	0.155164614	-0.16233639	0.313595142	0.132513645	0.533173771	0.406109673	0.334708109	0.084744702	-0.036473118
CEP112	blue	-0.053199365	-0.5645482	-0.507277097	-0.279173472	-0.420195964	-0.145564825	-0.299318113	0.121323683	0.154460955	0.118307223	0.300615895	0.079829046	0.170436113	0.677954929	0.046981992	0.38660474	0.021234654	-0.316699316
PRKCA	blue	-0.324833762	-0.625929423	-0.524950227	-0.342746844	-0.435842918	-0.210144099	-0.331882695	0.028683925	0.169547694	0.167987257	0.334071977	0.05418807	0.167942812	0.704346177	0.133205926	0.501216491	0.064120228	-0.166987367
PITPNC1	blue	0.263937053	-0.21038551	-0.274435743	-0.30907886	-0.042247649	0.076021581	-0.173011358	0.059153586	0.284806398	0.172321698	-0.07379049	-0.343305226	0.036679595	0.51153373	0.153542172	0.247406663	0.14739951	-0.278380538
C17orf58	blue	-0.065157047	0.037107852	-0.203051972	0.372801433	0.138319005	0.165766389	0.441034794	0.077606895	0.141180458	-0.037562782	-0.380959311	0.008566927	0.048865652	0.334790406	0.35754004	0.144913888	0.056125782	0.182309208
ABCA8	blue	0.051680673	-0.190580445	-0.160238989	-0.121612476	-0.476883871	-0.000699885	-0.1147105	0.107931042	0.51075469	0.336144664	-0.076878292	-0.154382747	0.151941035	0.578457041	-0.092177561	0.041483916	-0.34157888	-0.492089972
ABCA6	blue	-0.059916377	-0.066689339	-0.089253442	0.016081329	-0.349767427	0.080289393	0.043215863	0.111019802	0.479405586	0.237903845	-0.120307269	-0.058322199	0.123328561	0.431339496	-0.057537992	-0.060112128	-0.36897044	-0.329916493
COG1	blue	0.246675806	0.031830886	0.347403093	-0.10722722	-0.118197719	-0.334360193	-0.380967924	-0.151315966	-0.337135153	-0.212306215	0.28377193	0.106737768	-0.170299814	-0.392717416	-0.410927374	-0.226361679	-0.060170877	-0.058861381
TTYH2	blue	-0.303560511	-0.447501177	-0.476188126	-0.150368492	-0.200570435	-0.070703673	-0.082720788	0.016829543	0.134493702	-0.057697933	0.08141122	0.015871703	0.105727678	0.682463528	0.320605246	0.4824415	0.118299207	0.120513304
GPRC5C	blue	-0.340265283	-0.182584924	-0.332315518	-0.19717376	-0.073872502	0.16616004	0.050940722	0.030120447	0.289329446	0.055745587	-0.193750882	-0.262777131	0.069352387	0.641510121	0.386149099	0.346754909	0.03639277	0.183501739
NAT9	blue	0.012907929	0.046475089	0.16555186	0.105760475	-0.137705208	-0.115272187	-0.062445069	-0.018307024	-0.180557716	-0.235740043	0.291670142	0.323631391	-0.057602485	-0.378343383	-0.318244959	-0.280635338	-0.218778044	-0.040593228
SLC16A5	blue	0.028965326	0.245117681	0.526255833	0.142458258	-0.020476106	-0.272440583	-0.111644062	-0.139413767	-0.383801496	-0.257238881	0.105438658	0.139072108	-0.094799158	-0.616004779	-0.36006339	-0.33925684	-0.14037373	0.222403841
CASKIN2	blue	-0.124378089	-0.710008246	-0.537094033	-0.311028812	-0.374493596	-0.352984711	-0.415440514	0.045412009	-0.006489066	-0.065795585	0.360253651	0.067788194	0.074704272	0.752751615	0.145705992	0.592993993	0.211767127	-0.138899016
TSEN54	blue	0.061791389	0.298086729	0.437378308	0.078400057	-0.009932639	-0.043527475	-0.061282478	0.033851471	-0.165313365	-0.087009125	0.103953343	0.115328613	-0.173283838	-0.546320067	-0.456182193	-0.494561726	-0.251905405	-0.150264609
TRIM65	blue	-0.160209861	-0.097990501	-0.383212515	-0.064243853	0.008002524	0.335012576	0.238144367	0.116992622	0.524970508	0.314004777	-0.291885819	-0.231296701	0.138442561	0.624386774	0.402926726	0.244724339	-0.008471074	-0.01363213
FAM100B	blue	-0.26020815	0.165666628	0.334215505	0.112070526	-0.02073349	-0.137842925	-0.056339091	-0.071287439	-0.242595782	-0.234400284	0.11529544	0.192628664	-0.064410472	-0.406773796	-0.269897386	-0.240771011	-0.120655536	0.11225721
RHBDF2	blue	0.034554669	-0.28197	-0.346486964	-0.215911762	-0.297962136	0.078037904	-0.09438015	0.12638047	0.576940237	0.186357295	-0.056943329	-0.189173103	0.090003999	0.681431477	0.109897427	0.215895303	-0.094586314	-0.433632405
CYGB	blue	0.056436795	0.136917199	-0.104449011	0.02016272	0.017661772	0.328179183	0.251860855	0.198152677	0.46904479	0.463987415	-0.42560282	-0.328375872	-0.046208117	0.361567892	0.224167485	-0.004375586	-0.182569469	-0.097477432
ST6GALNAC2	blue	0.062424856	0.516863015	0.61333516	0.221185414	-0.062165696	0.05704322	0.108079808	0.000485323	0.095645704	0.157090072	-0.229984919	-0.07120862	-0.136411402	-0.521795538	-0.404956974	-0.602716144	-0.451461373	-0.073235561
SEC14L1	blue	-0.13866978	-0.758683954	-0.720202231	-0.459276307	-0.303996674	-0.195335874	-0.376543404	0.065839711	0.120816316	0.123767138	0.344664174	-0.021193347	0.076492858	0.844141406	0.298161593	0.71260171	0.306539854	-0.175373303
TNRC6C	blue	-0.184837828	-0.637781614	-0.517154815	-0.331197439	-0.488279636	-0.234222253	-0.370506437	0.044971045	0.235747509	0.172061747	0.308690904	0.043978946	0.168975187	0.767774731	0.081708097	0.469575707	0.023974702	-0.301265921
AFMID	blue	0.164382475	-0.056129622	-0.279502217	-0.110673674	0.139360762	0.279849106	0.096127682	0.14436175	0.213401608	0.010887995	-0.231229863	-0.273350464	0.038789008	0.441923076	0.30430505	0.209400477	0.12161274	-0.097886013
CYTH1	blue	-0.03107334	-0.555543171	-0.475227914	-0.274883554	-0.474373411	-0.179803976	-0.308374176	0.152299208	0.333317175	0.42229816	0.332956166	0.094437306	0.011288508	0.605402353	-0.034881263	0.292350835	-0.094410845	-0.441314675
TIMP2	blue	0.174336433	0.528833416	0.691707157	0.223104636	0.03915889	-0.044323807	0.037931934	-0.157228181	-0.144277845	-0.072798808	-0.093416505	0.068850437	-0.205088503	-0.744318116	-0.489478006	-0.649607247	-0.331315611	-0.04908148
CBX2	blue	0.070346098	-0.238377279	-0.251344492	-0.017258624	-0.033761763	-0.06651573	-0.010369016	0.144488332	0.177224908	-0.074460951	-0.190827098	-0.164822777	0.003340197	0.586706081	0.270631663	0.333594429	0.167172075	0.00830361
TBC1D16	blue	-0.303531287	-0.27287255	-0.465701205	-0.10680039	0.000983598	0.13828901	0.135223339	0.036328562	0.303152531	0.093738218	-0.159715773	-0.183168169	-0.027393027	0.640233818	0.507396805	0.478263939	0.174065632	0.220290686
CHMP6	blue	-0.099996066	0.200011499	0.224331591	0.16028447	0.051954879	-0.011393898	0.078210891	-0.066881214	-0.237205782	-0.18825439	0.001847555	0.11053339	-0.133219927	-0.345181407	-0.143974753	-0.1878009	-0.070851856	0.22050493
BAHCC1	blue	-0.248536081	-0.774445123	-0.615993771	-0.243579753	-0.411401601	-0.377406078	-0.378161082	0.024049327	-0.045891949	-0.010033302	0.467514335	0.261672131	0.07039081	0.707142011	0.145277781	0.603480041	0.217716093	-0.13692836
ACTG1	blue	-0.301619303	0.055205397	-0.293182652	-0.126018329	0.154242891	0.44121794	0.281836182	0.27127572	0.436065485	0.264361478	-0.308802578	-0.307703381	0.170654306	0.407993945	0.390801902	0.16182972	0.054468845	0.029516207
PDE6G	blue	0.065884423	0.115726321	-0.087460462	0.03427166	0.171876445	0.272281858	0.225734142	0.217169188	0.315867537	-0.031004259	-0.407435049	-0.294230434	-0.022894395	0.366997998	0.265815839	0.053430209	0.030198027	0.002360432
CCDC137	blue	0.142221717	0.100159411	0.213251537	-0.085789536	0.152448328	-0.118145129	-0.172906627	-0.058908894	-0.282370347	-0.189770008	0.086764671	-0.035877494	-0.222707817	-0.336245266	-0.148726796	-0.123131377	0.141810943	0.021430734
HGS	blue	-0.220507465	0.06301466	0.097223493	-0.101226485	0.074129437	0.03217833	-0.076584668	0.091908371	-0.079640877	-0.100460633	0.25126454	0.167603976	-0.167196846	-0.296240611	-0.125595806	-0.16338575	-0.041805406	0.078301828
SIRT7	blue	0.145994385	0.083706587	0.254609901	0.06583719	-0.052412337	-0.17027595	-0.137558801	-0.07985416	-0.288700449	-0.048922329	0.370414945	0.364424575	-0.159121658	-0.58978907	-0.42826318	-0.355000956	-0.146781948	-0.16192345
RAC3	blue	0.040849462	0.423134716	0.115413092	0.121497168	0.462009298	0.428044443	0.393365154	-0.007978272	-0.106170793	0.173754191	-0.283067199	-0.136994092	0.053866578	-0.402030582	0.196668769	-0.160669011	0.072333944	0.268829073
RFNG	blue	-0.153990823	0.199865097	0.239807203	-0.047026104	0.051569382	0.050670611	-0.006730567	0.065705031	-0.109820755	-0.052779938	0.091158895	0.043280405	-0.169237164	-0.394350986	-0.173278761	-0.238552751	-0.133913033	0.136688622
ZNF750	blue	0.124965802	-0.156401762	0.202018166	0.199086466	-0.207630822	-0.500869065	-0.286767394	-0.083060406	-0.425105406	-0.288791361	0.460767024	0.533902514	-0.217866148	-0.389719346	-0.466239106	-0.176545716	-0.048352582	-0.169253248
EMILIN2	blue	-0.0800344	-0.129794656	-0.344919027	-0.15631581	-0.273510588	0.296388115	0.101468832	0.126324293	0.779887408	0.581159833	-0.216706218	-0.233708024	0.133360441	0.680423811	0.191953035	0.132078363	-0.261898514	-0.345456705
ARHGAP28	blue	-0.176974198	-0.534803646	-0.59629985	-0.09916447	0.035561099	-0.135712685	-0.048905315	0.128195423	-0.034182267	-0.116127851	0.099325483	0.059532794	-0.092414465	0.664114974	0.487801175	0.649504591	0.441486211	0.205027027
APCDD1	blue	-0.291337246	-0.136929541	-0.447465404	-0.154653996	0.021005599	0.35861713	0.23141246	0.033771962	0.459222066	0.296223262	-0.225044823	-0.223816742	0.12793228	0.576253651	0.500922718	0.357898884	0.045738536	0.114256725
TUBB6	blue	-0.122060914	0.017418669	-0.436263613	-0.108709352	0.159010077	0.573329259	0.362011729	0.1654638	0.580688155	0.631616344	-0.340822406	-0.3246102	0.139502136	0.538037584	0.44891238	0.180184013	0.024688851	-0.053175849
SPIRE1	blue	-0.027042559	-0.195481402	-0.340378245	-0.152282769	-0.312806545	0.188265917	0.032482557	0.108088153	0.674344397	0.525880954	-0.193017526	-0.23976381	0.077106275	0.74330358	0.164620273	0.15929115	-0.238201697	-0.334319967
PTPN2	blue	0.109144123	0.202126866	0.346401033	-0.307743647	-0.046273847	0.027529434	-0.322785598	0.005838424	-0.015976696	0.004999469	0.138318672	-0.196248956	0.004271025	-0.347780081	-0.356958296	-0.307014391	-0.146607811	-0.218803928
C18orf1	blue	-0.061948427	-0.363558402	-0.360480962	-0.072353259	-0.411771669	-0.059080852	-0.091970081	0.168498592	0.39378275	0.171816257	-0.021084056	-0.048903776	0.256617687	0.758359282	0.059052532	0.247634611	-0.163368849	-0.389706843
ROCK1	blue	-0.260794287	-0.79115716	-0.647173805	-0.446297339	-0.347036143	-0.342762216	-0.453543798	0.021811538	-0.01607016	-0.022871899	0.431729623	0.059386928	0.109941231	0.743494929	0.246938901	0.722177951	0.323623907	-0.111689982
GATA6	blue	-0.204622398	-0.379040339	-0.464576443	-0.039961052	-0.362385856	0.014211617	0.018513159	0.14502806	0.314664112	0.377389162	0.063325842	0.07642633	0.21307101	0.661239747	0.135281823	0.275852506	-0.159485147	-0.241315133
ZNF521	blue	-0.21878339	-0.64846989	-0.508338226	-0.343873515	-0.343937481	-0.286662967	-0.377412495	0.106216844	0.021071628	-0.07456766	0.28660745	-0.011614573	0.098743643	0.762415276	0.198037283	0.580999944	0.190716125	-0.054746477
TAF4B	blue	0.035605661	0.007590438	0.295117139	-0.154854607	-0.01151567	-0.307865824	-0.345742174	0.001332564	-0.377316564	-0.142473192	0.233154674	0.025865348	-0.254613938	-0.366646406	-0.289232727	-0.092318488	0.103118997	0.031188054
KCTD1	blue	0.170908459	0.22436909	0.525976162	0.197288816	0.068677654	-0.351023421	-0.149025811	-0.146433144	-0.439423913	-0.366922494	0.086148132	0.156001337	-0.218908155	-0.598327666	-0.387644691	-0.30770779	0.005466648	0.03699378
RNF125	blue	-0.165537047	-0.383103528	-0.386128133	-0.152586169	-0.204544035	-0.050895469	-0.123268964	0.1839521	0.314422648	0.052492715	-0.025053795	-0.109092899	0.060867972	0.71660946	0.226793825	0.370612924	0.100061949	-0.110566337
MAPRE2	blue	-0.087690603	-0.439225783	-0.539657178	-0.23009022	-0.300677367	0.045651401	-0.09854641	0.165545257	0.451773744	0.537066038	0.002471685	-0.121168376	0.104317499	0.818156318	0.236144892	0.397255248	-0.005289662	-0.302970755
ZNF271	blue	-0.081064054	-0.258408078	-0.289974915	0.103478155	0.021270977	-0.123896148	0.076508203	-0.05255171	-0.029038431	-0.119809633	0.002631341	0.099238574	-0.047705686	0.283995211	0.291051578	0.348845216	0.214337933	0.158064819
INO80C	blue	0.037533934	0.009035635	0.337894079	-0.108650519	-0.270690599	-0.321794657	-0.381833894	-0.07673163	-0.339500921	-0.145886463	0.437715071	0.281947634	-0.141403544	-0.492147902	-0.559020497	-0.312084335	-0.216264389	-0.177204731
MOCOS	blue	0.188043297	0.369679185	0.5540325	0.121077807	-0.05326675	-0.112443182	-0.058996501	-0.087691691	-0.126588496	-0.030365054	0.013873277	0.072466715	-0.342856011	-0.597064296	-0.488969464	-0.552389685	-0.294551082	-0.086109532
SETBP1	blue	-0.240841906	-0.79557111	-0.651560865	-0.269286025	-0.51678519	-0.3347946	-0.381933837	0.055905511	0.074587568	0.070595443	0.452258527	0.217847477	0.190952272	0.812941985	0.100716603	0.585037007	0.098725845	-0.277137113
PIAS2	blue	-0.107421206	-0.285957431	-0.382950013	-0.168838493	-0.194277978	0.070232656	-0.045447544	0.16296576	0.349384763	0.146655692	-0.055388357	-0.144859015	0.294143324	0.627453063	0.220201908	0.297286487	0.003488366	-0.161312782
HDHD2	blue	-0.062197829	0.262907398	0.31006433	0.357217458	0.082249003	-0.067314287	0.197370848	-0.032608999	-0.132993649	-0.213646334	-0.103506039	0.190251305	0.068269251	-0.358518009	-0.158380726	-0.276250738	-0.106320969	0.145192095
CTIF	blue	-0.087281784	-0.419009869	-0.526679771	-0.192948514	-0.371574538	0.049843931	-0.060729922	0.036657752	0.446849036	0.62696115	0.05793848	-0.043432175	0.137423873	0.685317729	0.196085684	0.350772779	-0.097912725	-0.284683677
DYM	blue	0.112042222	-0.047048362	0.1334552	-0.152417234	-0.104460315	-0.171346702	-0.288500842	-0.053443591	-0.233738503	-0.085967715	0.371025754	0.188231348	0.038896683	-0.312613937	-0.331319201	-0.161950457	-0.034683314	-0.143248869
LIPG	blue	-0.392651547	-0.508663184	-0.637744423	-0.185696348	-0.061017046	0.001078184	-0.007193817	0.005857289	0.123098506	0.086955783	0.008630886	-0.086629186	0.075064355	0.812904824	0.554779394	0.672950943	0.314208347	0.250181807
MYO5B	blue	-0.017257027	0.257350531	0.542047724	-0.183442623	-0.010806213	-0.210077589	-0.293713237	-0.179665772	-0.333279349	-0.243835059	0.066347138	-0.155388243	-0.180665895	-0.520689158	-0.309937326	-0.248570296	-0.07853003	0.205194858
MBD1	blue	0.399499933	0.314227944	0.480658077	0.153191452	-0.072608757	-0.097554578	-0.073563422	-0.007143051	-0.07984821	-0.055090031	-0.029175558	0.044957892	-0.065427511	-0.452247433	-0.453164384	-0.509689136	-0.295086523	-0.236819398
CXXC1	blue	0.350910311	0.370689792	0.500492675	-0.040131107	0.006701564	-0.005417784	-0.139019744	0.110314867	0.019408698	0.037165035	-0.075188895	-0.173095591	-0.18640833	-0.464680034	-0.422966334	-0.498199037	-0.233473131	-0.266105088
ELAC1	blue	-0.174573388	0.443294662	0.470349085	0.446909612	0.115811787	0.021440279	0.308661054	-0.094464526	-0.253077424	-0.14164708	-0.159589167	0.23731215	0.009343226	-0.581654191	-0.223052588	-0.449780747	-0.234513628	0.294301093
[truncated: 10,450 more rows]
