# Supplementary material for: Whole-transcriptome analysis delineates the human placenta gene network and its associations with fetal growth
Source: BMC Genomics. 2017 Jul 10;18:520. doi: 10.1186/s12864-017-3878-0 (PMC5502484; doi:10.1186/s12864-017-3878-0)
Supplement: Supplementary file 5 — Mapping of GWAS-linked genes in placental gene coexpression network. Genes linked to GWAS-associated traits that are enriched in the placental gene coexpression network are listed alongside assigned modules and GWAS-linked traits. (CSV 58 kb) [file 12864_2017_3878_MOESM5_ESM.csv]

Module	GO Term	Trait	Gene	p.fisher
black	Immune response	Age-related macular degeneration (GA)	C3	0.003806854
black	Immune response	Age-related macular degeneration (GA)	MBP	0.003806854
black	Immune response	Age-related macular degeneration (GA)	SOD2	0.003806854
black	Immune response	Alzheimer's disease	CLU	0.019152918
black	Immune response	Alzheimer's disease	CR1	0.019152918
black	Immune response	Alzheimer's disease	MMP12	0.019152918
black	Immune response	Alzheimer's disease	MS4A6A	0.019152918
black	Immune response	Alzheimer's disease in APOE e4+ carriers	CLU	0.014168489
black	Immune response	Alzheimer's disease in APOE e4+ carriers	CR1	0.014168489
black	Immune response	Brain imaging	APOE	0.044842377
black	Immune response	Brain imaging	MITF	0.044842377
black	Immune response	C-reactive protein	APOE	0.022831786
black	Immune response	C-reactive protein	IL6R	0.022831786
black	Immune response	Celiac disease	CCR1	0.013778869
black	Immune response	Celiac disease	IL1RL1	0.013778869
black	Immune response	Celiac disease	PLEK	0.013778869
black	Immune response	Celiac disease	TAGAP	0.013778869
black	Immune response	Celiac disease	TMSB4X	0.013778869
black	Immune response	Fibrinogen	FGG	0.026186737
black	Immune response	Fibrinogen	IL6R	0.026186737
black	Immune response	Fibrinogen	MS4A6A	0.026186737
black	Immune response	Fibrinogen	NLRP3	0.026186737
black	Immune response	Follicular lymphoma	C17orf62	0.044842377
black	Immune response	Follicular lymphoma	CD86	0.044842377
black	Immune response	Height	AIF1	0.033073673
black	Immune response	Height	CD83	0.033073673
black	Immune response	Height	MYO1F	0.033073673
black	Immune response	Height	SMOX	0.033073673
black	Immune response	Height	TMEM132C	0.033073673
black	Immune response	Height	TMEM176A	0.033073673
black	Immune response	IgA nephropathy	CARD9	0.001574337
black	Immune response	IgA nephropathy	ITGAM	0.001574337
black	Immune response	IgA nephropathy	ITGAX	0.001574337
black	Immune response	IgA nephropathy	PSMB8	0.001574337
black	Immune response	Inflammatory bowel disease	CARD9	0.023376353
black	Immune response	Inflammatory bowel disease	CCL2	0.023376353
black	Immune response	Inflammatory bowel disease	CD28	0.023376353
black	Immune response	Inflammatory bowel disease	FCGR2A	0.023376353
black	Immune response	Inflammatory bowel disease	GPBAR1	0.023376353
black	Immune response	Inflammatory bowel disease	IKZF1	0.023376353
black	Immune response	Inflammatory bowel disease	ITGAL	0.023376353
black	Immune response	Inflammatory bowel disease	LRRK2	0.023376353
black	Immune response	Inflammatory bowel disease	PRDM1	0.023376353
black	Immune response	Inflammatory bowel disease	PRKCB	0.023376353
black	Immune response	Inflammatory bowel disease	PTPRC	0.023376353
black	Immune response	Inflammatory bowel disease	RNASET2	0.023376353
black	Immune response	Inflammatory bowel disease	SKAP2	0.023376353
black	Immune response	Leprosy	IL1RL1	0.019823953
black	Immune response	Leprosy	OSGIN2	0.019823953
black	Immune response	Leprosy	RAB32	0.019823953
black	Immune response	Monocyte count	F2R	0.033117942
black	Immune response	Monocyte count	IRF8	0.033117942
black	Immune response	Multiple sclerosis	CD86	0.031837637
black	Immune response	Multiple sclerosis	CXCR4	0.031837637
black	Immune response	Multiple sclerosis	PLEK	0.031837637
black	Immune response	Multiple sclerosis	RCBTB1	0.031837637
black	Immune response	Multiple sclerosis	RPS6KB1	0.031837637
black	Immune response	Multiple sclerosis	SYK	0.031837637
black	Immune response	Multiple sclerosis	TAGAP	0.031837637
black	Immune response	Multiple sclerosis	TNFRSF1A	0.031837637
black	Immune response	Non-alcoholic fatty liver disease histology (other)	SLC46A3	0.033117942
black	Immune response	Non-alcoholic fatty liver disease histology (other)	SLC9A9	0.033117942
black	Immune response	Parkinson disease and lewy body pathology	MX2	0.002527139
black	Immune response	Parkinson disease and lewy body pathology	TCEANC2	0.002527139
black	Immune response	Protein quantitative trait loci	C17orf62	0.026186737
black	Immune response	Protein quantitative trait loci	DOCK2	0.026186737
black	Immune response	Protein quantitative trait loci	IL6R	0.026186737
black	Immune response	Protein quantitative trait loci	OSBPL1A	0.026186737
black	Immune response	Sex hormone-binding globulin levels	CD68	0.015435041
black	Immune response	Sex hormone-binding globulin levels	CHRDL1	0.015435041
black	Immune response	Sex hormone-binding globulin levels	FTO	0.015435041
black	Immune response	Survival in colon cancer	C20orf27	0.022831786
black	Immune response	Survival in colon cancer	PARVG	0.022831786
black	Immune response	Systemic lupus erythematosus	C2	0.005318296
black	Immune response	Systemic lupus erythematosus	FCGR2A	0.005318296
black	Immune response	Systemic lupus erythematosus	GAS1	0.005318296
black	Immune response	Systemic lupus erythematosus	IKZF1	0.005318296
black	Immune response	Systemic lupus erythematosus	IL12RB2	0.005318296
black	Immune response	Systemic lupus erythematosus	IRF8	0.005318296
black	Immune response	Systemic lupus erythematosus	ITGAM	0.005318296
black	Immune response	Systemic lupus erythematosus	ITGAX	0.005318296
black	Immune response	Systemic lupus erythematosus	PRDM1	0.005318296
black	Immune response	Systemic lupus erythematosus	SCAMP5	0.005318296
black	Immune response	Systemic lupus erythematosus	WDFY4	0.005318296
black	Immune response	Waist circumference	FTO	0.030443457
black	Immune response	Waist circumference	IL1RL1	0.030443457
black	Immune response	Waist circumference	SQRDL	0.030443457
blue	Vasculature development	&beta;2-Glycoprotein I (&beta;2-GPI) plasma levels	CEP112	0.006042899
blue	Vasculature development	&beta;2-Glycoprotein I (&beta;2-GPI) plasma levels	PRKCA	0.006042899
blue	Vasculature development	&beta;2-Glycoprotein I (&beta;2-GPI) plasma levels	SCUBE2	0.006042899
blue	Vasculature development	&beta;2-Glycoprotein I (&beta;2-GPI) plasma levels	SLC25A28	0.006042899
blue	Vasculature development	Adverse response to chemotherapy (neutropenia/leucopenia) (all antimicrotubule drugs)	ADAMTS18	0.023479662
blue	Vasculature development	Adverse response to chemotherapy (neutropenia/leucopenia) (all antimicrotubule drugs)	ARHGAP44	0.023479662
blue	Vasculature development	Adverse response to chemotherapy (neutropenia/leucopenia) (all antimicrotubule drugs)	ESRRG	0.023479662
blue	Vasculature development	Adverse response to chemotherapy (neutropenia/leucopenia) (all antimicrotubule drugs)	KIAA0922	0.023479662
blue	Vasculature development	Age of smoking initiation	CELF2	0.021682423
blue	Vasculature development	Age of smoking initiation	GRIP1	0.021682423
blue	Vasculature development	Age of smoking initiation	ITPR2	0.021682423
blue	Vasculature development	Blood pressure (smoking interaction)	CNTN4	0.011456574
blue	Vasculature development	Blood pressure (smoking interaction)	COLEC10	0.011456574
blue	Vasculature development	Blood pressure (smoking interaction)	FRY	0.011456574
blue	Vasculature development	Blood pressure (smoking interaction)	GRB10	0.011456574
blue	Vasculature development	Blood pressure (smoking interaction)	MECOM	0.011456574
blue	Vasculature development	Blood pressure (smoking interaction)	MN1	0.011456574
blue	Vasculature development	Blood pressure (smoking interaction)	RPS6KA2	0.011456574
blue	Vasculature development	Blood pressure (smoking interaction)	SIPA1L2	0.011456574
blue	Vasculature development	Cerebrospinal AB1-42 levels	ANKRD50	0.04302778
blue	Vasculature development	Cerebrospinal AB1-42 levels	FAT4	0.04302778
blue	Vasculature development	Cerebrospinal AB1-42 levels	GCM1	0.04302778
blue	Vasculature development	Cerebrospinal AB1-42 levels	MAPRE2	0.04302778
blue	Vasculature development	Cerebrospinal AB1-42 levels	PODXL	0.04302778
blue	Vasculature development	Depressive symptoms (SSRI exposure interaction)	AKTIP	0.021682423
blue	Vasculature development	Depressive symptoms (SSRI exposure interaction)	NDN	0.021682423
blue	Vasculature development	Depressive symptoms (SSRI exposure interaction)	PARVA	0.021682423
blue	Vasculature development	Ejection fraction in Tripanosoma cruzi seropositivity	ATXN1	0.011456574
blue	Vasculature development	Ejection fraction in Tripanosoma cruzi seropositivity	CADPS2	0.011456574
blue	Vasculature development	Ejection fraction in Tripanosoma cruzi seropositivity	GPR158	0.011456574
blue	Vasculature development	Ejection fraction in Tripanosoma cruzi seropositivity	HMCN1	0.011456574
blue	Vasculature development	Ejection fraction in Tripanosoma cruzi seropositivity	LZTS2	0.011456574
blue	Vasculature development	Ejection fraction in Tripanosoma cruzi seropositivity	PMS2CL	0.011456574
blue	Vasculature development	Ejection fraction in Tripanosoma cruzi seropositivity	PTGER2	0.011456574
blue	Vasculature development	Ejection fraction in Tripanosoma cruzi seropositivity	SMAP2	0.011456574
blue	Vasculature development	IgG glycosylation	ABI3	0.049229854
blue	Vasculature development	IgG glycosylation	ANGPT1	0.049229854
blue	Vasculature development	IgG glycosylation	ANKFN1	0.049229854
blue	Vasculature development	IgG glycosylation	ANO2	0.049229854
blue	Vasculature development	IgG glycosylation	ARHGAP29	0.049229854
blue	Vasculature development	IgG glycosylation	B4GALT1	0.049229854
blue	Vasculature development	IgG glycosylation	BACH2	0.049229854
blue	Vasculature development	IgG glycosylation	CDH13	0.049229854
blue	Vasculature development	IgG glycosylation	CNN1	0.049229854
blue	Vasculature development	IgG glycosylation	CPNE8	0.049229854
blue	Vasculature development	IgG glycosylation	CTIF	0.049229854
blue	Vasculature development	IgG glycosylation	ELL2	0.049229854
blue	Vasculature development	IgG glycosylation	EPB41L2	0.049229854
blue	Vasculature development	IgG glycosylation	ERICH1	0.049229854
blue	Vasculature development	IgG glycosylation	FBXL17	0.049229854
blue	Vasculature development	IgG glycosylation	FBXL7	0.049229854
blue	Vasculature development	IgG glycosylation	FKBPL	0.049229854
blue	Vasculature development	IgG glycosylation	GNA14	0.049229854
blue	Vasculature development	IgG glycosylation	GPR158	0.049229854
blue	Vasculature development	IgG glycosylation	IFI44	0.049229854
blue	Vasculature development	IgG glycosylation	IGFBP7	0.049229854
blue	Vasculature development	IgG glycosylation	ITGB3	0.049229854
blue	Vasculature development	IgG glycosylation	LBR	0.049229854
blue	Vasculature development	IgG glycosylation	MCTP1	0.049229854
blue	Vasculature development	IgG glycosylation	MTFR1	0.049229854
blue	Vasculature development	IgG glycosylation	MTSS1	0.049229854
blue	Vasculature development	IgG glycosylation	OSBPL7	0.049229854
blue	Vasculature development	IgG glycosylation	PARVB	0.049229854
blue	Vasculature development	IgG glycosylation	PRICKLE2	0.049229854
blue	Vasculature development	IgG glycosylation	PRKG1	0.049229854
blue	Vasculature development	IgG glycosylation	PTGFR	0.049229854
blue	Vasculature development	IgG glycosylation	PTPRT	0.049229854
blue	Vasculature development	IgG glycosylation	RARB	0.049229854
blue	Vasculature development	IgG glycosylation	RECK	0.049229854
blue	Vasculature development	IgG glycosylation	RNGTT	0.049229854
blue	Vasculature development	IgG glycosylation	ROBO2	0.049229854
blue	Vasculature development	IgG glycosylation	RPL3	0.049229854
blue	Vasculature development	IgG glycosylation	SKIV2L	0.049229854
blue	Vasculature development	IgG glycosylation	SLC22A5	0.049229854
blue	Vasculature development	IgG glycosylation	ST6GAL1	0.049229854
blue	Vasculature development	IgG glycosylation	ST8SIA4	0.049229854
blue	Vasculature development	IgG glycosylation	TCF15	0.049229854
blue	Vasculature development	IgG glycosylation	TEK	0.049229854
blue	Vasculature development	IgG glycosylation	TRPS1	0.049229854
blue	Vasculature development	IgG glycosylation	VAV2	0.049229854
blue	Vasculature development	IgG glycosylation	ZADH2	0.049229854
blue	Vasculature development	IgG glycosylation	ZNF423	0.049229854
blue	Vasculature development	Mean corpuscular hemoglobin	GCDH	0.034334315
blue	Vasculature development	Mean corpuscular volume	OR2W3	0.014605196
blue	Vasculature development	Myopia (pathological)	ABCA1	0.032597917
blue	Vasculature development	Myopia (pathological)	BMP6	0.032597917
blue	Vasculature development	Myopia (pathological)	C3orf58	0.032597917
blue	Vasculature development	Myopia (pathological)	ERI1	0.032597917
blue	Vasculature development	Myopia (pathological)	FLI1	0.032597917
blue	Vasculature development	Myopia (pathological)	GATA4	0.032597917
blue	Vasculature development	Myopia (pathological)	MIPEP	0.032597917
blue	Vasculature development	Myopia (pathological)	MIR100HG	0.032597917
blue	Vasculature development	Myopia (pathological)	NAV3	0.032597917
blue	Vasculature development	Myopia (pathological)	PFKFB3	0.032597917
blue	Vasculature development	Myopia (pathological)	PGBD2	0.032597917
blue	Vasculature development	Myopia (pathological)	PML	0.032597917
blue	Vasculature development	Myopia (pathological)	PTPRD	0.032597917
blue	Vasculature development	Myopia (pathological)	PTPRN2	0.032597917
blue	Vasculature development	Myopia (pathological)	SAMD5	0.032597917
blue	Vasculature development	Myopia (pathological)	SOBP	0.032597917
blue	Vasculature development	Myopia (pathological)	SPTBN1	0.032597917
blue	Vasculature development	Nasopharyngeal carcinoma	ITGA9	0.021682423
blue	Vasculature development	Nasopharyngeal carcinoma	MECOM	0.021682423
blue	Vasculature development	Nasopharyngeal carcinoma	TNFRSF19	0.021682423
blue	Vasculature development	Parental extreme longevity (95 years and older)	ADAMTS1	0.027499315
blue	Vasculature development	Parental extreme longevity (95 years and older)	C19orf66	0.027499315
blue	Vasculature development	Parental extreme longevity (95 years and older)	CYB5R3	0.027499315
blue	Vasculature development	Parental extreme longevity (95 years and older)	CYYR1	0.027499315
blue	Vasculature development	Parental extreme longevity (95 years and older)	FAM107B	0.027499315
blue	Vasculature development	Parental extreme longevity (95 years and older)	NLGN1	0.027499315
blue	Vasculature development	Parental extreme longevity (95 years and older)	NRP1	0.027499315
blue	Vasculature development	Parental extreme longevity (95 years and older)	PAMR1	0.027499315
blue	Vasculature development	Parental extreme longevity (95 years and older)	PODXL	0.027499315
blue	Vasculature development	Parental extreme longevity (95 years and older)	PRICKLE2	0.027499315
blue	Vasculature development	Parental extreme longevity (95 years and older)	RARB	0.027499315
blue	Vasculature development	Parental extreme longevity (95 years and older)	ROBO2	0.027499315
blue	Vasculature development	Parental extreme longevity (95 years and older)	SLC1A1	0.027499315
blue	Vasculature development	Parental extreme longevity (95 years and older)	SNPH	0.027499315
blue	Vasculature development	Parental extreme longevity (95 years and older)	ZNF704	0.027499315
blue	Vasculature development	Phospholipid levels (plasma)	CDK17	0.004141876
blue	Vasculature development	Phospholipid levels (plasma)	ELOVL2	0.004141876
blue	Vasculature development	Phospholipid levels (plasma)	FADS1	0.004141876
blue	Vasculature development	Phospholipid levels (plasma)	FADS2	0.004141876
blue	Vasculature development	Phospholipid levels (plasma)	FADS3	0.004141876
blue	Vasculature development	Phospholipid levels (plasma)	ITGA9	0.004141876
blue	Vasculature development	Phospholipid levels (plasma)	RAB3IL1	0.004141876
blue	Vasculature development	Phospholipid levels (plasma)	RUNX1	0.004141876
blue	Vasculature development	Phospholipid levels (plasma)	STIM2	0.004141876
blue	Vasculature development	Phospholipid levels (plasma)	TMEM56	0.004141876
blue	Vasculature development	Phospholipid levels (plasma)	TNXB	0.004141876
blue	Vasculature development	Phospholipid levels (plasma)	ZNF512	0.004141876
blue	Vasculature development	Phospholipid levels (plasma)	ZNF600	0.004141876
blue	Vasculature development	Platelet aggregation	ADRA2A	0.017490632
blue	Vasculature development	Platelet aggregation	CCDC3	0.017490632
blue	Vasculature development	Platelet aggregation	KCNQ1	0.017490632
blue	Vasculature development	Platelet aggregation	MRVI1	0.017490632
blue	Vasculature development	Platelet aggregation	PEAR1	0.017490632
blue	Vasculature development	Platelet aggregation	PTPRD	0.017490632
blue	Vasculature development	QRS duration	HMCN1	0.04302778
blue	Vasculature development	QRS duration	LRIG1	0.04302778
blue	Vasculature development	QRS duration	PRDM6	0.04302778
blue	Vasculature development	QRS duration	SETBP1	0.04302778
blue	Vasculature development	QRS duration	TBX5	0.04302778
blue	Vasculature development	Response to chemotherapy in breast cancer hypertensive cases (cumulative dose) (bevacizumab)	KCNS3	0.04302778
blue	Vasculature development	Response to chemotherapy in breast cancer hypertensive cases (cumulative dose) (bevacizumab)	PARVB	0.04302778
blue	Vasculature development	Response to chemotherapy in breast cancer hypertensive cases (cumulative dose) (bevacizumab)	PFKFB3	0.04302778
blue	Vasculature development	Response to chemotherapy in breast cancer hypertensive cases (cumulative dose) (bevacizumab)	PTPN4	0.04302778
blue	Vasculature development	Response to chemotherapy in breast cancer hypertensive cases (cumulative dose) (bevacizumab)	TGFBR2	0.04302778
blue	Vasculature development	Response to inhaled corticosteroid treatment in asthma (percentage change of FEV1)	CYSLTR2	0.021682423
blue	Vasculature development	Response to inhaled corticosteroid treatment in asthma (percentage change of FEV1)	ELK3	0.021682423
blue	Vasculature development	Response to inhaled corticosteroid treatment in asthma (percentage change of FEV1)	KIAA0825	0.021682423
blue	Vasculature development	Systemic lupus erythematosus	ANKS1A	0.033114043
blue	Vasculature development	Systemic lupus erythematosus	BACH2	0.033114043
blue	Vasculature development	Systemic lupus erythematosus	FAM167A	0.033114043
blue	Vasculature development	Systemic lupus erythematosus	FAM171A1	0.033114043
blue	Vasculature development	Systemic lupus erythematosus	HIP1	0.033114043
blue	Vasculature development	Systemic lupus erythematosus	LEF1	0.033114043
blue	Vasculature development	Systemic lupus erythematosus	NOTCH4	0.033114043
blue	Vasculature development	Systemic lupus erythematosus	PXK	0.033114043
blue	Vasculature development	Systemic lupus erythematosus	RASGRP3	0.033114043
blue	Vasculature development	Systemic lupus erythematosus	RGL1	0.033114043
blue	Vasculature development	Systemic lupus erythematosus	SIPA1	0.033114043
blue	Vasculature development	Systemic lupus erythematosus	SLC44A4	0.033114043
blue	Vasculature development	Systemic lupus erythematosus	TNPO3	0.033114043
blue	Vasculature development	Systemic lupus erythematosus	TNXB	0.033114043
blue	Vasculature development	Systemic lupus erythematosus	YDJC	0.033114043
blue	Vasculature development	Systemic lupus erythematosus	ZNF689	0.033114043
blue	Vasculature development	Systemic sclerosis	ESYT1	0.033502416
blue	Vasculature development	Systemic sclerosis	GRB10	0.033502416
blue	Vasculature development	Systemic sclerosis	NOTCH4	0.033502416
blue	Vasculature development	Systemic sclerosis	RHOB	0.033502416
blue	Vasculature development	Systemic sclerosis	SOX5	0.033502416
blue	Vasculature development	Systemic sclerosis	TNPO3	0.033502416
blue	Vasculature development	Systolic blood pressure (alcohol consumption interaction)	IGSF5	0.001683709
blue	Vasculature development	Systolic blood pressure (alcohol consumption interaction)	LUM	0.001683709
blue	Vasculature development	Systolic blood pressure (alcohol consumption interaction)	PDE3A	0.001683709
blue	Vasculature development	Systolic blood pressure (alcohol consumption interaction)	PTGFR	0.001683709
blue	Vasculature development	Systolic blood pressure (alcohol consumption interaction)	WFDC1	0.001683709
blue	Vasculature development	Trans fatty acid levels	CASP10	0.021567187
blue	Vasculature development	Trans fatty acid levels	CDH13	0.021567187
blue	Vasculature development	Trans fatty acid levels	ERBB2IP	0.021567187
blue	Vasculature development	Trans fatty acid levels	FADS1	0.021567187
blue	Vasculature development	Trans fatty acid levels	FADS2	0.021567187
blue	Vasculature development	Trans fatty acid levels	FADS3	0.021567187
blue	Vasculature development	Trans fatty acid levels	KITLG	0.021567187
blue	Vasculature development	Trans fatty acid levels	LOC400655	0.021567187
blue	Vasculature development	Trans fatty acid levels	NLN	0.021567187
blue	Vasculature development	Trans fatty acid levels	TEK	0.021567187
blue	Vasculature development	Vascular endothelial growth factor levels	MEF2C	0.023479662
blue	Vasculature development	Vascular endothelial growth factor levels	VEGFA	0.023479662
blue	Vasculature development	Vascular endothelial growth factor levels	ZADH2	0.023479662
blue	Vasculature development	Vascular endothelial growth factor levels	ZFPM2	0.023479662
blue	Vasculature development	Weight	ADAMTS14	0.029192651
blue	Vasculature development	Weight	BICD1	0.029192651
blue	Vasculature development	Weight	CDK17	0.029192651
blue	Vasculature development	Weight	CEP112	0.029192651
blue	Vasculature development	Weight	CEP120	0.029192651
blue	Vasculature development	Weight	ETV5	0.029192651
blue	Vasculature development	Weight	KCTD15	0.029192651
blue	Vasculature development	Weight	LPP	0.029192651
blue	Vasculature development	Weight	ZNF521	0.029192651
brown	RNA splicing	Antibody level in response to infection	L3MBTL1	0.02860439
brown	RNA splicing	Antibody level in response to infection	TP53BP1	0.02860439
brown	RNA splicing	Bipolar disorder or major depressive disorder (combined)	ANK3	0.026443872
brown	RNA splicing	Bipolar disorder or major depressive disorder (combined)	DMTF1	0.026443872
brown	RNA splicing	Bipolar disorder or major depressive disorder (combined)	THOC1	0.026443872
brown	RNA splicing	Body mass index	6-Mar	0.001593517
brown	RNA splicing	Body mass index	ALK	0.001593517
brown	RNA splicing	Body mass index	ATP2A1	0.001593517
brown	RNA splicing	Body mass index	ATXN2	0.001593517
brown	RNA splicing	Body mass index	AUTS2	0.001593517
brown	RNA splicing	Body mass index	DDX42	0.001593517
brown	RNA splicing	Body mass index	DOT1L	0.001593517
brown	RNA splicing	Body mass index	GGNBP2	0.001593517
brown	RNA splicing	Body mass index	GRIK1	0.001593517
brown	RNA splicing	Body mass index	INO80E	0.001593517
brown	RNA splicing	Body mass index	ITIH4	0.001593517
brown	RNA splicing	Body mass index	KDM4C	0.001593517
brown	RNA splicing	Body mass index	KLC1	0.001593517
brown	RNA splicing	Body mass index	MAP2K3	0.001593517
brown	RNA splicing	Body mass index	MAP2K5	0.001593517
brown	RNA splicing	Body mass index	MAST2	0.001593517
brown	RNA splicing	Body mass index	MTOR	0.001593517
brown	RNA splicing	Body mass index	NT5C2	0.001593517
brown	RNA splicing	Body mass index	PTBP2	0.001593517
brown	RNA splicing	Body mass index	RAD23B	0.001593517
brown	RNA splicing	Body mass index	RASA2	0.001593517
brown	RNA splicing	Body mass index	RBM6	0.001593517
brown	RNA splicing	Body mass index	SCAMP4	0.001593517
brown	RNA splicing	Body mass index	SEMA6C	0.001593517
brown	RNA splicing	Body mass index	SH2B1	0.001593517
brown	RNA splicing	Body mass index	SLC22A17	0.001593517
brown	RNA splicing	Body mass index	TRAF3	0.001593517
brown	RNA splicing	Body mass index	TRIM66	0.001593517
brown	RNA splicing	Body mass index	UBE2R2	0.001593517
brown	RNA splicing	Body mass index	ZNF169	0.001593517
brown	RNA splicing	Breast cancer (survival)	GPHN	0.02860439
brown	RNA splicing	Breast cancer (survival)	RAD51B	0.02860439
brown	RNA splicing	Cognitive decline rate in late mild cognitive impairment	BTLA	0.034888593
brown	RNA splicing	Cognitive decline rate in late mild cognitive impairment	HP1BP3	0.034888593
brown	RNA splicing	Cognitive decline rate in late mild cognitive impairment	PRRC2C	0.034888593
brown	RNA splicing	Cognitive decline rate in late mild cognitive impairment	SLC15A4	0.034888593
brown	RNA splicing	Cognitive decline rate in late mild cognitive impairment	TBC1D8	0.034888593
brown	RNA splicing	Cognitive decline rate in late mild cognitive impairment	TTC21A	0.034888593
brown	RNA splicing	Colorectal cancer (diet interaction)	ACOXL	0.00381644
brown	RNA splicing	Colorectal cancer (diet interaction)	GATA3	0.00381644
brown	RNA splicing	Colorectal cancer (diet interaction)	KIAA1456	0.00381644
brown	RNA splicing	Diastolic blood pressure	ATXN2	0.04160905
brown	RNA splicing	Diastolic blood pressure	CAPZA1	0.04160905
brown	RNA splicing	Diastolic blood pressure	PLEKHA7	0.04160905
brown	RNA splicing	Diastolic blood pressure	PRDM8	0.04160905
brown	RNA splicing	Diastolic blood pressure	SH3TC2	0.04160905
brown	RNA splicing	Diastolic blood pressure	ULK4	0.04160905
brown	RNA splicing	Economic and political preferences (fairness)	CDC42BPG	0.010222933
brown	RNA splicing	Economic and political preferences (fairness)	MEN1	0.010222933
brown	RNA splicing	Hematology traits	ATF6	0.00674465
brown	RNA splicing	Hematology traits	LUC7L	0.00674465
brown	RNA splicing	Hematology traits	NPRL3	0.00674465
brown	RNA splicing	Hematology traits	SLC31A1	0.00674465
brown	RNA splicing	Hematology traits	TMPRSS6	0.00674465
brown	RNA splicing	Menopause (age at onset)	ASH2L	0.015127608
brown	RNA splicing	Menopause (age at onset)	DYNC1H1	0.015127608
brown	RNA splicing	Menopause (age at onset)	MCM8	0.015127608
brown	RNA splicing	Menopause (age at onset)	RNF44	0.015127608
brown	RNA splicing	Menopause (age at onset)	SYCP2L	0.015127608
brown	RNA splicing	Menopause (age at onset)	UIMC1	0.015127608
brown	RNA splicing	Serum thyroid-stimulating hormone levels	AAK1	0.039179805
brown	RNA splicing	Serum thyroid-stimulating hormone levels	ANP32B	0.039179805
brown	RNA splicing	Serum thyroid-stimulating hormone levels	CREB5	0.039179805
brown	RNA splicing	Vitiligo	ATXN2	0.04160905
brown	RNA splicing	Vitiligo	CASP7	0.04160905
brown	RNA splicing	Vitiligo	CXCR5	0.04160905
brown	RNA splicing	Vitiligo	FANCA	0.04160905
brown	RNA splicing	Vitiligo	IKZF4	0.04160905
brown	RNA splicing	Vitiligo	SMOC2	0.04160905
cyan	Microtubule nucleation	Acne (severe)	UBE2E1	0.044929479
cyan	Microtubule nucleation	Aging	MAT2B	0.030178804
cyan	Microtubule nucleation	Amyotrophic lateral sclerosis (sporadic)	C5orf30	0.032209596
cyan	Microtubule nucleation	Amyotrophic lateral sclerosis (sporadic)	METTL21A	0.032209596
cyan	Microtubule nucleation	Cerebrospinal fluid clusterin levels	TMEM64	0.004243129
cyan	Microtubule nucleation	Cerebrospinal fluid clusterin levels	ZC3H13	0.004243129
cyan	Microtubule nucleation	Cervical cancer	EXOC1	0.022719416
cyan	Microtubule nucleation	Insulin resistance/response	TRIAP1	0.037582019
cyan	Microtubule nucleation	Lupus nephritis in systemic lupus erythematosus	NIN	0.044929479
cyan	Microtubule nucleation	Percentage gas trapping	ANKRD46	0.001561273
cyan	Microtubule nucleation	Percentage gas trapping	SP1	0.001561273
cyan	Microtubule nucleation	Presence of antiphospholipid antibodies	DSTN	0.022719416
cyan	Microtubule nucleation	Proinsulin levels	MADD	0.044929479
cyan	Microtubule nucleation	Smoking initiation	MAT2B	0.004925958
cyan	Microtubule nucleation	Smoking initiation	SBF2	0.004925958
green	Macromolecule metabolism	Alcohol consumption	EXOC5	0.02409344
green	Macromolecule metabolism	Alcohol consumption	NAA30	0.02409344
green	Macromolecule metabolism	Attention deficit hyperactivity disorder and conduct disorder	LIG4	0.02409344
green	Macromolecule metabolism	Attention deficit hyperactivity disorder and conduct disorder	YWHAZ	0.02409344
green	Macromolecule metabolism	Birth weight	CDKAL1	0.014576266
green	Macromolecule metabolism	Birth weight	LCORL	0.014576266
green	Macromolecule metabolism	Bladder cancer	CDKAL1	0.048557246
green	Macromolecule metabolism	Bladder cancer	CWC27	0.048557246
green	Macromolecule metabolism	Blood metabolite levels	ATG4C	0.021789801
green	Macromolecule metabolism	Blood metabolite levels	DOCK7	0.021789801
green	Macromolecule metabolism	Blood metabolite levels	FAM200A	0.021789801
green	Macromolecule metabolism	Blood metabolite levels	NASP	0.021789801
green	Macromolecule metabolism	Blood metabolite levels	RPE	0.021789801
green	Macromolecule metabolism	Blood metabolite levels	ZKSCAN5	0.021789801
green	Macromolecule metabolism	Body mass index	CDKAL1	0.049838588
green	Macromolecule metabolism	Body mass index	MFAP3	0.049838588
green	Macromolecule metabolism	Body mass index	NCK1	0.049838588
green	Macromolecule metabolism	Body mass index	REEP3	0.049838588
green	Macromolecule metabolism	Body mass index	STAG1	0.049838588
green	Macromolecule metabolism	Body mass index	UBE3C	0.049838588
green	Macromolecule metabolism	Body mass index	YWHAZ	0.049838588
green	Macromolecule metabolism	Body mass index	ZNF12	0.049838588
green	Macromolecule metabolism	Body mass index	ZNF131	0.049838588
green	Macromolecule metabolism	Dialysis-related mortality	DHX35	0.035497924
green	Macromolecule metabolism	Dialysis-related mortality	SVIP	0.035497924
green	Macromolecule metabolism	Disc degeneration (lumbar)	ARL8B	0.041834478
green	Macromolecule metabolism	Disc degeneration (lumbar)	MARCKS	0.041834478
green	Macromolecule metabolism	Metabolite levels (HVA/5-HIAA ratio)	RPAP3	0.007199988
green	Macromolecule metabolism	Metabolite levels (HVA/5-HIAA ratio)	TRAP1	0.007199988
green	Macromolecule metabolism	Morningness	ALG10	0.001463361
green	Macromolecule metabolism	Morningness	ALG10B	0.001463361
green	Macromolecule metabolism	Morningness	FBXL3	0.001463361
green	Macromolecule metabolism	Morningness	FBXO34	0.001463361
green	Macromolecule metabolism	Morningness	VAMP3	0.001463361
green	Macromolecule metabolism	Response to efavirenz-containing treatment in HIV 1 infection (virologic failure)	MCFD2	0.041834478
green	Macromolecule metabolism	Response to efavirenz-containing treatment in HIV 1 infection (virologic failure)	PCM1	0.041834478
green	Macromolecule metabolism	Vertical cup-disc ratio	EXOC2	0.02409344
green	Macromolecule metabolism	Vertical cup-disc ratio	RPAP3	0.02409344
greenyellow	Gene expression	Blood pressure measurement (low sodium intervention)	PIBF1	0.013714168
greenyellow	Gene expression	Cervical cancer	INSIG2	0.040584975
greenyellow	Gene expression	Glycated hemoglobin levels	HK1	0.017439776
greenyellow	Gene expression	Glycated hemoglobin levels	YKT6	0.017439776
greenyellow	Gene expression	Male-pattern baldness	HDAC9	0.013714168
greenyellow	Gene expression	Mammographic density (non-dense area)	CSTF2T	0.027241652
greenyellow	Gene expression	Metabolite levels (Dihydroxy docosatrienoic acid)	EYS	0.003747312
greenyellow	Gene expression	Metabolite levels (Dihydroxy docosatrienoic acid)	NUP98	0.003747312
greenyellow	Gene expression	Response to lithium treatment in bipolar disorder	HDAC9	0.013714168
greenyellow	Gene expression	Smoking cessation in chronic obstructive pulmonary disease	CCNL1	0.027241652
grey60	Gas transport	Blood trace element (Cu levels)	SELENBP1	0.003712106
grey60	Gas transport	Blood trace element (Zn levels)	CA1	0.011096169
grey60	Gas transport	Glycated hemoglobin levels	ANK1	0.00136472
grey60	Gas transport	Glycated hemoglobin levels	SPTA1	0.00136472
grey60	Gas transport	Hematological parameters	FBXO7	0.029324311
grey60	Gas transport	Malaria	HBB	0.011096169
grey60	Gas transport	Mean corpuscular hemoglobin	8-Mar	3.69E-05
grey60	Gas transport	Mean corpuscular hemoglobin	HBA1	3.69E-05
grey60	Gas transport	Mean corpuscular hemoglobin	HBA2	3.69E-05
grey60	Gas transport	Mean corpuscular volume	8-Mar	0.002953764
grey60	Gas transport	Mean corpuscular volume	RBM38	0.002953764
grey60	Gas transport	Mean platelet volume	TMCC2	0.008660718
grey60	Gas transport	Mean platelet volume	TUBB1	0.008660718
grey60	Gas transport	Platelet count	ITGA2B	0.016987569
grey60	Gas transport	Platelet count	TMCC2	0.016987569
grey60	Gas transport	Prostate cancer	8-Mar	0.017587873
grey60	Gas transport	Prostate cancer	SLC25A37	0.017587873
grey60	Gas transport	Red blood cell traits	FBXO7	0.000259754
grey60	Gas transport	Red blood cell traits	HBB	0.000259754
grey60	Gas transport	Red blood cell traits	RBM38	0.000259754
grey60	Gas transport	Serum thyroid-stimulating hormone levels	HEMGN	0.029324311
grey60	Gas transport	Subcortical brain region volumes	BCL2L1	0.01476822
lightcyan	Histone modification	Alcohol dependence	CAMTA1	0.020240571
lightcyan	Histone modification	PR interval in Tripanosoma cruzi seropositivity	CAMTA1	0.038324218
lightcyan	Histone modification	Pediatric autoimmune diseases	ADCY7	0.022062438
lightcyan	Histone modification	Periodontal microbiota	CAMTA1	0.007402805
lightcyan	Histone modification	Stearic acid (18:0) plasma levels	CAMTA1	0.005556685
lightcyan	Histone modification	Tourette's syndrome or obsessive-compulsive disorder	CAMTA1	0.004632481
magenta	Protein targeting to ER membrane	3-hydroxy-1-methylpropylmercapturic acid levels in smokers	ANXA2	0.006983621
magenta	Protein targeting to ER membrane	3-hydroxy-1-methylpropylmercapturic acid levels in smokers	BCL2	0.006983621
magenta	Protein targeting to ER membrane	3-hydroxy-1-methylpropylmercapturic acid levels in smokers	PDHB	0.006983621
magenta	Protein targeting to ER membrane	3-hydroxy-1-methylpropylmercapturic acid levels in smokers	PPIA	0.006983621
magenta	Protein targeting to ER membrane	3-hydroxy-1-methylpropylmercapturic acid levels in smokers	PWWP2B	0.006983621
magenta	Protein targeting to ER membrane	3-hydroxy-1-methylpropylmercapturic acid levels in smokers	TP53TG1	0.006983621
magenta	Protein targeting to ER membrane	Adolescent idiopathic scoliosis	BCL2	0.036171114
magenta	Protein targeting to ER membrane	Alopecia areata	STX17	0.018251186
magenta	Protein targeting to ER membrane	Cerebral amyloid deposition in APOEe4 non-carriers (PET imaging)	ATP5O	0.001164777
magenta	Protein targeting to ER membrane	Cerebral amyloid deposition in APOEe4 non-carriers (PET imaging)	PRKCE	0.001164777
magenta	Protein targeting to ER membrane	Cerebral amyloid deposition in APOEe4 non-carriers (PET imaging)	RHOC	0.001164777
magenta	Protein targeting to ER membrane	Height	ATP5G2	0.033511964
magenta	Protein targeting to ER membrane	Height	CLOCK	0.033511964
magenta	Protein targeting to ER membrane	Height	EPB41L1	0.033511964
magenta	Protein targeting to ER membrane	Height	HIST1H1E	0.033511964
magenta	Protein targeting to ER membrane	Height	INSR	0.033511964
magenta	Protein targeting to ER membrane	Height	PPARD	0.033511964
magenta	Protein targeting to ER membrane	Height	STARD3NL	0.033511964
magenta	Protein targeting to ER membrane	Height	SUCLG2	0.033511964
magenta	Protein targeting to ER membrane	Height	TLE3	0.033511964
magenta	Protein targeting to ER membrane	Height	ZBTB38	0.033511964
magenta	Protein targeting to ER membrane	Hematological and biochemical traits	PRKCE	0.016348964
magenta	Protein targeting to ER membrane	Hematological and biochemical traits	RPS11	0.016348964
magenta	Protein targeting to ER membrane	IgE levels	SUCLG2	0.004734502
magenta	Protein targeting to ER membrane	IgE levels	WWP2	0.004734502
magenta	Protein targeting to ER membrane	Polycystic ovary syndrome	INSR	0.019385802
magenta	Protein targeting to ER membrane	Polycystic ovary syndrome	RAB5B	0.019385802
magenta	Protein targeting to ER membrane	Testicular germ cell tumor	GAB2	0.029758641
magenta	Protein targeting to ER membrane	Testicular germ cell tumor	SLC25A44	0.029758641
magenta	Protein targeting to ER membrane	Treatment response for severe sepsis	STARD3NL	0.036171114
midnightblue	Mitotic cell cycle	Anger	MBOAT1	0.026922063
midnightblue	Mitotic cell cycle	Axial length	TIMELESS	0.026922063
midnightblue	Mitotic cell cycle	Capecitabine sensitivity	ADCY2	0.04011616
midnightblue	Mitotic cell cycle	Cognitive decline rate in late mild cognitive impairment	ADCY2	0.00564842
midnightblue	Mitotic cell cycle	Cognitive decline rate in late mild cognitive impairment	ENPEP	0.00564842
midnightblue	Mitotic cell cycle	End-stage coagulation	ASPM	0.026922063
midnightblue	Mitotic cell cycle	Exploratory eye movement dysfunction in schizophrenia (responsive search score)	MBOAT1	0.035737672
midnightblue	Mitotic cell cycle	Glomerular filtration rate	SLC13A3	0.026922063
midnightblue	Mitotic cell cycle	Hyperactive-impulsive symptoms	MBOAT1	0.031339669
midnightblue	Mitotic cell cycle	Mean corpuscular hemoglobin concentration	CDT1	0.035737672
midnightblue	Mitotic cell cycle	Migraine without aura	CENPF	0.044475215
midnightblue	Mitotic cell cycle	Narcolepsy with cataplexy	TEAD4	0.026922063
midnightblue	Mitotic cell cycle	Obesity-related traits	ANLN	0.017797902
midnightblue	Mitotic cell cycle	Obesity-related traits	ARHGAP11A	0.017797902
midnightblue	Mitotic cell cycle	Obesity-related traits	ECT2	0.017797902
midnightblue	Mitotic cell cycle	Obesity-related traits	MBOAT1	0.017797902
midnightblue	Mitotic cell cycle	Obesity-related traits	PPM1H	0.017797902
midnightblue	Mitotic cell cycle	Oppositional defiant disorder in attention-deficit hyperactivity disorder	TPX2	0.022484772
midnightblue	Mitotic cell cycle	Response to anti-retroviral therapy (ddI/d4T) in HIV-1 infection (Grade 2 peripheral neuropathy)	WDHD1	0.022484772
midnightblue	Mitotic cell cycle	Response to antineoplastic agents	CENPF	0.018027707
midnightblue	Mitotic cell cycle	Sense of smell	PPM1H	0.022484772
pink	Helicase activity	Asymmetrical dimethylarginine levels	CDH3	0.014226605
pink	Helicase activity	Asymmetrical dimethylarginine levels	DDAH1	0.014226605
pink	Helicase activity	Autism	NEDD1	0.036839789
pink	Helicase activity	Autism	PPP2R5C	0.036839789
pink	Helicase activity	Bone mineral density	CNTNAP2	0.00495665
pink	Helicase activity	Bone mineral density	CTNNB1	0.00495665
pink	Helicase activity	Bone mineral density	GPATCH1	0.00495665
pink	Helicase activity	Bone mineral density	MPP7	0.00495665
pink	Helicase activity	Bone mineral density	RPS6KA5	0.00495665
pink	Helicase activity	Bone mineral density	TGFBR3	0.00495665
pink	Helicase activity	Chronic lymphocytic leukemia	BMF	0.031660688
pink	Helicase activity	Chronic lymphocytic leukemia	GRAMD1B	0.031660688
pink	Helicase activity	Chronic lymphocytic leukemia	POT1	0.031660688
pink	Helicase activity	Colorectal cancer	DCBLD1	0.019369533
pink	Helicase activity	Colorectal cancer	DIP2B	0.019369533
pink	Helicase activity	Colorectal cancer	GPR143	0.019369533
pink	Helicase activity	Colorectal cancer	RHPN2	0.019369533
pink	Helicase activity	Colorectal cancer	TGFB1	0.019369533
pink	Helicase activity	Hematological parameters	CCND3	0.036839789
pink	Helicase activity	Hematological parameters	HFE	0.036839789
pink	Helicase activity	Iron status biomarkers (transferrin levels)	HFE	0.028356571
pink	Helicase activity	Iron status biomarkers (transferrin levels)	SLC40A1	0.028356571
pink	Helicase activity	Plasma omega-6 polyunsaturated fatty acid levels (dihomo-gamma-linolenic acid)	ANO6	0.020789297
pink	Helicase activity	Plasma omega-6 polyunsaturated fatty acid levels (dihomo-gamma-linolenic acid)	GRAMD1B	0.020789297
pink	Helicase activity	Polychlorinated biphenyl levels	EMB	0.027155553
pink	Helicase activity	Polychlorinated biphenyl levels	NUBPL	0.027155553
pink	Helicase activity	Polychlorinated biphenyl levels	TGFBR3	0.027155553
pink	Helicase activity	Sleep duration	EPB41L3	0.028356571
pink	Helicase activity	Sleep duration	IPO5	0.028356571
purple	DNA conformation change	Cholesterol, total	EVI5	0.042966571
purple	DNA conformation change	Cholesterol, total	FRK	0.042966571
purple	DNA conformation change	Cholesterol, total	SPC24	0.042966571
purple	DNA conformation change	Cocaine dependence	CDK1	0.032133801
purple	DNA conformation change	Estradiol levels	EHD3	0.032133801
purple	DNA conformation change	F-cell distribution	ATP6V0A4	0.032133801
purple	DNA conformation change	Interferon alpha levels in systemic lupus erythematosus	PNP	0.042616106
purple	DNA conformation change	LDL cholesterol	EVI5	0.006543667
purple	DNA conformation change	LDL cholesterol	FRK	0.006543667
purple	DNA conformation change	LDL cholesterol	GMPR	0.006543667
purple	DNA conformation change	LDL cholesterol	SPC24	0.006543667
purple	DNA conformation change	Preschool internalizing problems	PYCR2	0.042616106
purple	DNA conformation change	Response to citalopram treatment	LAMA1	0.032133801
purple	DNA conformation change	Thrombomodulin levels in ischemic stroke	LAMA1	0.02153783
purple	DNA conformation change	Tumor biomarkers	FAM3B	0.032133801
purple	DNA conformation change	Type 2 diabetes	GINS2	0.023039581
purple	DNA conformation change	Type 2 diabetes	LAMA1	0.023039581
purple	DNA conformation change	Type 2 diabetes	NOTCH2	0.023039581
purple	DNA conformation change	Type 2 diabetes	RCCD1	0.023039581
red	Amino acid transport	Cholesterol, total	BRAP	0.033217189
red	Amino acid transport	Cholesterol, total	BUD13	0.033217189
red	Amino acid transport	Cholesterol, total	FAM117B	0.033217189
red	Amino acid transport	Cholesterol, total	RAB3GAP1	0.033217189
red	Amino acid transport	Cholesterol, total	SPTY2D1	0.033217189
red	Amino acid transport	Cholesterol, total	TOM1	0.033217189
red	Amino acid transport	Coffee consumption	NRCAM	0.015358513
red	Amino acid transport	Coffee consumption	POR	0.015358513
red	Amino acid transport	Corneal structure	HS3ST3B1	0.017886809
red	Amino acid transport	Corneal structure	NR3C2	0.017886809
red	Amino acid transport	Corneal structure	PPP3CA	0.017886809
red	Amino acid transport	Glucose homeostasis traits	ATP2A2	0.026017053
red	Amino acid transport	Glucose homeostasis traits	MGAT5	0.026017053
red	Amino acid transport	Glucose homeostasis traits	MYH14	0.026017053
red	Amino acid transport	Glucose homeostasis traits	P2RY2	0.026017053
red	Amino acid transport	Magnesium levels	CANT1	0.042175651
red	Amino acid transport	Magnesium levels	MUC1	0.042175651
red	Amino acid transport	Migraine without aura	C10orf88	0.003754874
red	Amino acid transport	Migraine without aura	LRP1	0.003754874
red	Amino acid transport	Migraine without aura	SESTD1	0.003754874
red	Amino acid transport	Mild influenza (H1N1) infection	ABCF1	0.003219969
red	Amino acid transport	Mild influenza (H1N1) infection	ADAM12	0.003219969
red	Amino acid transport	Mild influenza (H1N1) infection	ARAP2	0.003219969
red	Amino acid transport	Mild influenza (H1N1) infection	ESYT2	0.003219969
red	Amino acid transport	Multiple sclerosis (severity)	BUD13	0.010469586
red	Amino acid transport	Multiple sclerosis (severity)	MGAT5	0.010469586
red	Amino acid transport	Polycystic ovary syndrome	IRF1	0.006549403
red	Amino acid transport	Polycystic ovary syndrome	NEK6	0.006549403
red	Amino acid transport	Polycystic ovary syndrome	YAP1	0.006549403
red	Amino acid transport	Pulmonary function	LRP1	0.019082469
red	Amino acid transport	Pulmonary function	MFAP2	0.019082469
red	Amino acid transport	Pulmonary function	PPP1R14C	0.019082469
red	Amino acid transport	Pulmonary function	THSD4	0.019082469
red	Amino acid transport	Pulmonary function (interaction)	LRP1	0.006620307
red	Amino acid transport	Pulmonary function (interaction)	MFAP2	0.006620307
red	Amino acid transport	Pulmonary function (interaction)	PPP1R14C	0.006620307
red	Amino acid transport	Pulmonary function (interaction)	THSD4	0.006620307
red	Amino acid transport	Smoking initiation	CDYL2	0.010311478
red	Amino acid transport	Smoking initiation	METAP1	0.010311478
red	Amino acid transport	Smoking initiation	TAPT1	0.010311478
red	Amino acid transport	Subcutaneous adipose tissue	MGAT5	0.017886809
red	Amino acid transport	Subcutaneous adipose tissue	NR3C2	0.017886809
red	Amino acid transport	Subcutaneous adipose tissue	PMS1	0.017886809
salmon	Gonadotropin/glucagon secretion	Adverse response to lamotrigine and phenytoin	ADIPOR2	0.004681033
salmon	Gonadotropin/glucagon secretion	Adverse response to lamotrigine and phenytoin	IRF2BPL	0.004681033
salmon	Gonadotropin/glucagon secretion	Alzheimer's disease	PPP1R3B	0.003858644
salmon	Gonadotropin/glucagon secretion	Alzheimer's disease	SASH1	0.003858644
salmon	Gonadotropin/glucagon secretion	Alzheimer's disease	STK24	0.003858644
salmon	Gonadotropin/glucagon secretion	Carotid intima media thickness	NEK11	0.016367684
salmon	Gonadotropin/glucagon secretion	Carotid intima media thickness	SIGLEC6	0.016367684
salmon	Gonadotropin/glucagon secretion	Chronic kidney disease	RSBN1L	0.04805452
salmon	Gonadotropin/glucagon secretion	Chronic kidney disease	UBE2Q2	0.04805452
salmon	Gonadotropin/glucagon secretion	Cognitive performance	LIMCH1	0.045466748
salmon	Gonadotropin/glucagon secretion	Cognitive performance	MID1	0.045466748
salmon	Gonadotropin/glucagon secretion	Cognitive performance	NRIP1	0.045466748
salmon	Gonadotropin/glucagon secretion	Glomerular filtration rate in non diabetics (creatinine)	RSBN1L	0.04805452
salmon	Gonadotropin/glucagon secretion	Glomerular filtration rate in non diabetics (creatinine)	UBE2Q2	0.04805452
salmon	Gonadotropin/glucagon secretion	Heschl's gyrus morphology	SH3BP5	0.033795212
salmon	Gonadotropin/glucagon secretion	Heschl's gyrus morphology	TNFAIP8	0.033795212
salmon	Gonadotropin/glucagon secretion	LDL cholesterol	DNM2	0.021405848
salmon	Gonadotropin/glucagon secretion	LDL cholesterol	HERPUD1	0.021405848
salmon	Gonadotropin/glucagon secretion	LDL cholesterol	IRF2BP2	0.021405848
salmon	Gonadotropin/glucagon secretion	LDL cholesterol	SPTLC3	0.021405848
salmon	Gonadotropin/glucagon secretion	Lobe size	RANBP2	0.030493493
salmon	Gonadotropin/glucagon secretion	Low high density lipoprotein cholesterol levels	CORO1C	0.004681033
salmon	Gonadotropin/glucagon secretion	Low high density lipoprotein cholesterol levels	HERPUD1	0.004681033
salmon	Gonadotropin/glucagon secretion	Metabolic syndrome	ENG	0.04805452
salmon	Gonadotropin/glucagon secretion	Metabolic syndrome	HERPUD1	0.04805452
salmon	Gonadotropin/glucagon secretion	Quantitative traits	DNAJB6	0.018905205
salmon	Gonadotropin/glucagon secretion	Quantitative traits	TRIM24	0.018905205
salmon	Gonadotropin/glucagon secretion	Serum albumin level	ZCCHC2	0.045392056
tan	Cell adhesion	Alzheimer disease and age of onset	COL12A1	0.016637086
tan	Cell adhesion	Alzheimer disease and age of onset	HSPG2	0.016637086
tan	Cell adhesion	Alzheimer disease and age of onset	MICAL2	0.016637086
tan	Cell adhesion	Alzheimer disease and age of onset	PDCD1LG2	0.016637086
tan	Cell adhesion	Alzheimer disease and age of onset	WDR41	0.016637086
tan	Cell adhesion	Alzheimer's disease in APOE e4- carriers	CDC42SE2	0.022807994
tan	Cell adhesion	Alzheimer's disease in APOE e4- carriers	PTK2B	0.022807994
tan	Cell adhesion	Colorectal or endometrial cancer	EGLN3	0.005079721
tan	Cell adhesion	Colorectal or endometrial cancer	GALNT3	0.005079721
tan	Cell adhesion	Colorectal or endometrial cancer	LIMA1	0.005079721
tan	Cell adhesion	Eating disorders (purging via substances)	FLNB	0.003787416
tan	Cell adhesion	Eating disorders (purging via substances)	RASGRF2	0.003787416
tan	Cell adhesion	Multiple sclerosis (OCB status)	CLSTN2	0.039407982
tan	Cell adhesion	Orofacial clefts	NOG	0.009043773
tan	Cell adhesion	Orofacial clefts	RASGRF2	0.009043773
tan	Cell adhesion	Orofacial clefts	TPM1	0.009043773
tan	Cell adhesion	Prostate cancer (early onset)	ASCL2	0.019901011
tan	Cell adhesion	Prostate cancer (gene x gene interaction)	ASCL2	0.039407982
tan	Cell adhesion	Response to fenofibrate (adiponectin levels)	SCUBE1	0.007747192
tan	Cell adhesion	Response to fenofibrate (adiponectin levels)	SLC30A4	0.007747192
tan	Cell adhesion	vWF and FVIII levels	ANKRD6	0.005606872
tan	Cell adhesion	vWF and FVIII levels	STAB2	0.005606872
turquoise	Cellular respiration	3-hydroxypropylmercapturic acid levels in smokers	BNIP1	0.030797651
turquoise	Cellular respiration	3-hydroxypropylmercapturic acid levels in smokers	CARM1	0.030797651
turquoise	Cellular respiration	3-hydroxypropylmercapturic acid levels in smokers	CCDC6	0.030797651
turquoise	Cellular respiration	3-hydroxypropylmercapturic acid levels in smokers	CPM	0.030797651
turquoise	Cellular respiration	3-hydroxypropylmercapturic acid levels in smokers	CPPED1	0.030797651
turquoise	Cellular respiration	3-hydroxypropylmercapturic acid levels in smokers	DAG1	0.030797651
turquoise	Cellular respiration	3-hydroxypropylmercapturic acid levels in smokers	KIAA1217	0.030797651
turquoise	Cellular respiration	3-hydroxypropylmercapturic acid levels in smokers	MAD1L1	0.030797651
turquoise	Cellular respiration	3-hydroxypropylmercapturic acid levels in smokers	MYO9B	0.030797651
turquoise	Cellular respiration	3-hydroxypropylmercapturic acid levels in smokers	NAPG	0.030797651
turquoise	Cellular respiration	3-hydroxypropylmercapturic acid levels in smokers	PIK3CB	0.030797651
turquoise	Cellular respiration	3-hydroxypropylmercapturic acid levels in smokers	PINX1	0.030797651
turquoise	Cellular respiration	3-hydroxypropylmercapturic acid levels in smokers	PLEKHA5	0.030797651
turquoise	Cellular respiration	3-hydroxypropylmercapturic acid levels in smokers	PSAP	0.030797651
turquoise	Cellular respiration	3-hydroxypropylmercapturic acid levels in smokers	SNX29	0.030797651
turquoise	Cellular respiration	3-hydroxypropylmercapturic acid levels in smokers	SPCS3	0.030797651
turquoise	Cellular respiration	3-hydroxypropylmercapturic acid levels in smokers	SPOCK1	0.030797651
turquoise	Cellular respiration	3-hydroxypropylmercapturic acid levels in smokers	TMEM199	0.030797651
turquoise	Cellular respiration	3-hydroxypropylmercapturic acid levels in smokers	TMPRSS2	0.030797651
turquoise	Cellular respiration	3-hydroxypropylmercapturic acid levels in smokers	TRAF6	0.030797651
turquoise	Cellular respiration	3-hydroxypropylmercapturic acid levels in smokers	TREM1	0.030797651
turquoise	Cellular respiration	3-hydroxypropylmercapturic acid levels in smokers	TXNDC11	0.030797651
turquoise	Cellular respiration	3-hydroxypropylmercapturic acid levels in smokers	U2AF2	0.030797651
turquoise	Cellular respiration	3-hydroxypropylmercapturic acid levels in smokers	UBAP2	0.030797651
turquoise	Cellular respiration	3-hydroxypropylmercapturic acid levels in smokers	USP34	0.030797651
turquoise	Cellular respiration	3-hydroxypropylmercapturic acid levels in smokers	ZSWIM3	0.030797651
turquoise	Cellular respiration	Age-related hearing impairment (interaction)	GATSL3	0.000469807
turquoise	Cellular respiration	Age-related hearing impairment (interaction)	MKRN1	0.000469807
turquoise	Cellular respiration	Age-related hearing impairment (interaction)	NDUFV2	0.000469807
turquoise	Cellular respiration	Age-related hearing impairment (interaction)	TFPI	0.000469807
turquoise	Cellular respiration	Age-related hearing impairment (interaction)	ZFP36L1	0.000469807
turquoise	Cellular respiration	Amyotrophic lateral sclerosis (sporadic)	PROCR	0.045236591
turquoise	Cellular respiration	Amyotrophic lateral sclerosis (sporadic)	PVT1	0.045236591
turquoise	Cellular respiration	Amyotrophic lateral sclerosis (sporadic)	RBM19	0.045236591
turquoise	Cellular respiration	Bipolar disorder with mood-incongruent psychosis	ATP6V1H	0.022393312
turquoise	Cellular respiration	Bipolar disorder with mood-incongruent psychosis	INPP4A	0.022393312
turquoise	Cellular respiration	Bipolar disorder with mood-incongruent psychosis	NUMB	0.022393312
turquoise	Cellular respiration	Bipolar disorder with mood-incongruent psychosis	PIM1	0.022393312
turquoise	Cellular respiration	Blood pressure	CASZ1	0.022957988
turquoise	Cellular respiration	Blood pressure	CNNM2	0.022957988
turquoise	Cellular respiration	Blood pressure	CSK	0.022957988
turquoise	Cellular respiration	Blood pressure	FES	0.022957988
turquoise	Cellular respiration	Blood pressure	FIGN	0.022957988
turquoise	Cellular respiration	Blood pressure	GRB14	0.022957988
turquoise	Cellular respiration	Blood pressure	HIST1H4C	0.022957988
turquoise	Cellular respiration	Blood pressure	IFT43	0.022957988
turquoise	Cellular respiration	Blood pressure	MOV10	0.022957988
turquoise	Cellular respiration	Blood pressure	MTHFR	0.022957988
turquoise	Cellular respiration	Blood pressure	PLCE1	0.022957988
turquoise	Cellular respiration	Blood pressure	PLEKHG1	0.022957988
turquoise	Cellular respiration	Blood pressure	SLC39A8	0.022957988
turquoise	Cellular respiration	Blood pressure	ZNF652	0.022957988
turquoise	Cellular respiration	Cannabis use	AP2A2	0.046693425
turquoise	Cellular respiration	Cannabis use	CHID1	0.046693425
turquoise	Cellular respiration	Coronary artery disease or ischemic stroke	CELSR2	0.044577873
turquoise	Cellular respiration	Coronary artery disease or ischemic stroke	PEMT	0.044577873
turquoise	Cellular respiration	Coronary artery disease or ischemic stroke	PPAP2B	0.044577873
turquoise	Cellular respiration	Coronary artery disease or ischemic stroke	SMARCA4	0.044577873
turquoise	Cellular respiration	Coronary artery disease or ischemic stroke	ZC3HC1	0.044577873
turquoise	Cellular respiration	Coronary artery disease or large artery stroke	CELSR2	0.042588401
turquoise	Cellular respiration	Coronary artery disease or large artery stroke	CNNM2	0.042588401
turquoise	Cellular respiration	Coronary artery disease or large artery stroke	PEMT	0.042588401
turquoise	Cellular respiration	Coronary artery disease or large artery stroke	PPAP2B	0.042588401
turquoise	Cellular respiration	Coronary artery disease or large artery stroke	SMARCA4	0.042588401
turquoise	Cellular respiration	Coronary artery disease or large artery stroke	ZC3HC1	0.042588401
turquoise	Cellular respiration	Ear morphology	LRBA	0.046693425
turquoise	Cellular respiration	Ear morphology	MRPS22	0.046693425
turquoise	Cellular respiration	Glaucoma	DERA	0.022393312
turquoise	Cellular respiration	Glaucoma	DNAJC24	0.022393312
turquoise	Cellular respiration	Glaucoma	ELP4	0.022393312
turquoise	Cellular respiration	Glaucoma	TMCO1	0.022393312
turquoise	Cellular respiration	Metabolite levels (X-11787)	ALMS1	0.017038541
turquoise	Cellular respiration	Metabolite levels (X-11787)	COMMD10	0.017038541
turquoise	Cellular respiration	Metabolite levels (X-11787)	DAB2IP	0.017038541
turquoise	Cellular respiration	Metabolite levels (X-11787)	DGKH	0.017038541
turquoise	Cellular respiration	Metabolite levels (X-11787)	GTF2E2	0.017038541
turquoise	Cellular respiration	Metabolite levels (X-11787)	TASP1	0.017038541
turquoise	Cellular respiration	Tanning	HERC2	0.00900584
turquoise	Cellular respiration	Tanning	PAPOLA	0.00900584
turquoise	Cellular respiration	Tanning	PPARGC1B	0.00900584
turquoise	Cellular respiration	Tanning	PRDM15	0.00900584
turquoise	Cellular respiration	Triptolide cytotoxicity	CFLAR	0.043388936
turquoise	Cellular respiration	Triptolide cytotoxicity	FNDC3B	0.043388936
turquoise	Cellular respiration	Triptolide cytotoxicity	PPIL3	0.043388936
turquoise	Cellular respiration	Triptolide cytotoxicity	TP53BP2	0.043388936
turquoise	Cellular respiration	Type 1 diabetes nephropathy	AFF3	0.046693425
turquoise	Cellular respiration	Type 1 diabetes nephropathy	RNF10	0.046693425
yellow	Organ development	Amyotrophic lateral sclerosis (sporadic)	C6orf132	0.034978774
yellow	Organ development	Amyotrophic lateral sclerosis (sporadic)	NEDD4L	0.034978774
yellow	Organ development	Amyotrophic lateral sclerosis (sporadic)	NFATC2	0.034978774
yellow	Organ development	Amyotrophic lateral sclerosis (sporadic)	PLXNA1	0.034978774
yellow	Organ development	Amyotrophic lateral sclerosis (sporadic)	TAF8	0.034978774
yellow	Organ development	Amyotrophic lateral sclerosis (sporadic)	TSPAN9	0.034978774
yellow	Organ development	Asparaginase hypersensitivity in acute lymphoblastic leukemia	AGPAT1	0.012896466
yellow	Organ development	Asparaginase hypersensitivity in acute lymphoblastic leukemia	NFATC2	0.012896466
yellow	Organ development	Attention deficit hyperactivity disorder (combined symptoms)	DNMT3B	0.012896466
yellow	Organ development	Attention deficit hyperactivity disorder (combined symptoms)	PARD3B	0.012896466
yellow	Organ development	Calcium levels	DGKD	0.015136246
yellow	Organ development	Calcium levels	PHLDA2	0.015136246
yellow	Organ development	Calcium levels	ROBO1	0.015136246
yellow	Organ development	Calcium levels	VPS37A	0.015136246
yellow	Organ development	Cutaneous malignant melanoma	CDH1	0.018633498
yellow	Organ development	Cutaneous malignant melanoma	GPR37	0.018633498
yellow	Organ development	Cutaneous malignant melanoma	OBFC1	0.018633498
yellow	Organ development	Diisocyanate-induced asthma	ALDH7A1	0.005250155
yellow	Organ development	Diisocyanate-induced asthma	BNC2	0.005250155
yellow	Organ development	Diisocyanate-induced asthma	CLSTN1	0.005250155
yellow	Organ development	Diisocyanate-induced asthma	DPH1	0.005250155
yellow	Organ development	Diisocyanate-induced asthma	GRAMD3	0.005250155
yellow	Organ development	Diisocyanate-induced asthma	KLF13	0.005250155
yellow	Organ development	Diisocyanate-induced asthma	KRT86	0.005250155
yellow	Organ development	Diisocyanate-induced asthma	NEDD4L	0.005250155
yellow	Organ development	Diisocyanate-induced asthma	PARD3B	0.005250155
yellow	Organ development	Diisocyanate-induced asthma	SLC30A1	0.005250155
yellow	Organ development	Diisocyanate-induced asthma	TWIST1	0.005250155
yellow	Organ development	Glomerular filtration rate (creatinine)	ARL15	0.034978774
yellow	Organ development	Glomerular filtration rate (creatinine)	LRP2	0.034978774
yellow	Organ development	Glomerular filtration rate (creatinine)	PRKAG2	0.034978774
yellow	Organ development	Glomerular filtration rate (creatinine)	SLC7A6	0.034978774
yellow	Organ development	Glomerular filtration rate (creatinine)	TFDP2	0.034978774
yellow	Organ development	Glomerular filtration rate (creatinine)	TSPAN9	0.034978774
yellow	Organ development	Lung function (FEV1)	ETV6	0.001144331
yellow	Organ development	Lung function (FEV1)	PARD3B	0.001144331
yellow	Organ development	Lung function (FEV1)	PSD3	0.001144331
yellow	Organ development	Magnesium levels	FGFR2	0.025313235
yellow	Organ development	Magnesium levels	PRMT7	0.025313235
yellow	Organ development	Magnesium levels	TRPM6	0.025313235
yellow	Organ development	Pancreatic cancer	MYO1D	0.015136246
yellow	Organ development	Pancreatic cancer	RNF43	0.015136246
yellow	Organ development	Pancreatic cancer	TP63	0.015136246
yellow	Organ development	Pancreatic cancer	ZNRF3	0.015136246
yellow	Organ development	Psychosis (atypical)	CHN2	0.008590727
yellow	Organ development	Psychosis (atypical)	COL21A1	0.008590727
yellow	Organ development	Psychosis (atypical)	SLC24A3	0.008590727
yellow	Organ development	Pulmonary function decline	AGL	0.001138726
yellow	Organ development	Pulmonary function decline	KANK1	0.001138726
yellow	Organ development	Pulmonary function decline	NUCKS1	0.001138726
yellow	Organ development	Pulmonary function decline	SGPP1	0.001138726
yellow	Organ development	Pulmonary function decline	SLC24A3	0.001138726
yellow	Organ development	Pulmonary function decline	TAF7	0.001138726
yellow	Organ development	Red blood cell traits	ITFG3	0.023958161
yellow	Organ development	Red blood cell traits	NUP205	0.023958161
yellow	Organ development	Red blood cell traits	ODF3B	0.023958161
yellow	Organ development	Red blood cell traits	PRKAG2	0.023958161
yellow	Organ development	Red blood cell traits	RCL1	0.023958161
yellow	Organ development	Red blood cell traits	SMOC1	0.023958161
yellow	Organ development	Type 1 diabetes and autoimmune thyroid diseases	CFB	0.012896466
yellow	Organ development	Type 1 diabetes and autoimmune thyroid diseases	MAGI3	0.012896466
yellow	Organ development	Waist-to-hip ratio adjusted for body mass index	CCDC92	0.034978774
yellow	Organ development	Waist-to-hip ratio adjusted for body mass index	EYA2	0.034978774
yellow	Organ development	Waist-to-hip ratio adjusted for body mass index	KLF13	0.034978774
yellow	Organ development	Waist-to-hip ratio adjusted for body mass index	SNX10	0.034978774
yellow	Organ development	Waist-to-hip ratio adjusted for body mass index	SPATA5	0.034978774
yellow	Organ development	Waist-to-hip ratio adjusted for body mass index	ZNRF3	0.034978774
